# Supplementary material for: Integrative analysis of sensory evaluation and non-targeted metabolomics to unravel tobacco leaf metabolites associated with sensory quality of heated tobacco
Source: Front Plant Sci. 2023 Feb 8;14:1123100. doi: 10.3389/fpls.2023.1123100 (PMC9944805; doi:10.3389/fpls.2023.1123100)
Supplement: Supplementary Table 1 — Volatile metabolites detected by GC-MS. [file Table_1.xlsx]

## Sheet: Table S1
Compound ID	Compounds	Exact mass(Da)	Formula	NIST_RI	Class	CAS	RT	RI	Match factor	K326-1	K326-2	K326-3	LXT-1	LXT-2	LXT-3	LXL-1	LXL-2	LXL-3	LY-1	LY-2	LY-3	BDH-1	BDH-2	BDH-3	cpd_ID	kegg_map
KMW0101	Butanoic acid, 2-methyl-	102.068	C5H10O2	873	Acid	116-53-0	6.83	851.01	71.8	20031.2	8091.33	27296.8	36668.8	27855	43413.1	58617.1	18539.7	46807.5	34365.6	41020.9	43676.7	1	10412.6	9681.47	C18319	--
WMW0131	Tetradecanoic acid	228.209	C14H28O2	1768	Acid	544-63-8	22.6	1761.41	89.9	138403	220391	67976.3	134484	199594	352600	333702	401543	511278	1.06659e+06	811247	926437	195437	143323	114434	--	--
WMW0134	n-Hexadecanoic acid	256.24	C16H32O2	1968	Acid	57-10-3	24.01	1964.07	83.8	1.68329e+06	3.02623e+06	981795	2.55029e+06	2.74443e+06	3.71743e+06	2.89685e+06	3.41466e+06	3.96051e+06	4.01019e+06	2.82469e+06	3.24733e+06	551077	305938	290853	--	--
NMW0473	9,12,15-Octadecatrienoic acid, (Z,Z,Z)-	278.225	C18H30O2	2139	Acid	463-40-1	24.99	2165.62	67.5	1	1	1	154628	206992	176703	150953	194055	265304	1.1929e+06	800029	1.0969e+06	2.08743e+06	2.18879e+06	2.19789e+06	C06427	ko00592,ko01040,ko01100,ko01110
NMW0474	cis-Vaccenic acid	282.256	C18H34O2	2139	Acid	506-17-2	24.87	2137.63	57	104379	279650	91464.5	603290	656456	1.01411e+06	322292	379635	539189	338036	253582	189025	247705	258500	240278	C21944	--
NMW0781	Butanoic acid, 4-hydroxy-	104.047	C4H8O3	933	Acid	591-81-1	8.04	908.91	77.5	60070.6	61756.3	54271.8	63329.9	67924.7	82120.8	103831	109180	112772	77620.8	62699.7	69805.1	71090.8	70964.4	61035.5	C00989	ko00650,ko01100,ko01200
XMW1637	(1,5,5,8-Tetramethyl-bicyclo[4.2.1]non-9-yl)-acetic acid	238.193	C15H26O2	1767	Acid	1000192-95-3	21.3	1644.08	50.5	1.49559e+06	1.84416e+06	832331	961285	3.49427e+06	1.85903e+06	863592	944029	654029	504837	468380	1.36852e+06	233574	298259	300150	--	--
XMW2064	N-dimethylaminomethylene-1-Aminocyclopropanecarboxylic acid	156.09	C7H12N2O2	1315	Acid	1000375-50-8	19.46	1525.92	60.2	33103.5	52792.2	32584.2	27540.7	31688	52897.1	56791.8	52938.5	59921	153173	115842	140722	156707	126372	167307	--	--
KMW0056	1-Pentanol	88.089	C5H12O	766	Alcohol	71-41-0	4.36	727.99	94.3	104863	80910.6	79457.9	89739.7	99093.5	82030.3	99326.2	88552.1	103133	1.48633e+06	1.44364e+06	2.12094e+06	244337	277491	248471	C16834	--
KMW0103	3-Heptanol	116.12	C7H16O	877	Alcohol	589-82-2	9.97	1009.09	60.3	1	1	1	267498	263776	282040	280614	229459	296024	1.00726e+06	630753	837870	681927	647859	756069	--	--
KMW0159	1-Heptanol	116.12	C7H16O	962	Alcohol	111-70-6	6.58	839.11	82.9	1	1	1	27746.7	39510.8	32857.7	38783.4	17423.5	45141	209721	85080.6	143742	143666	89570.2	132459	--	--
KMW0323	Benzyl alcohol	108.058	C7H8O	1039	Alcohol	100-51-6	10.43	1033.62	96.3	2.08639e+06	1.22741e+06	3.42922e+06	4.83767e+06	6.10319e+06	7.43114e+06	2.74103e+06	2.60659e+06	2.19973e+06	164187	118911	126572	141809	313891	214586	C00556	ko01100
KMW0633	n-Tridecan-1-ol	200.214	C13H28O	1593	Alcohol	112-70-9	15.59	1308.56	83.2	1	1	49207.8	101753	94771.9	130382	230183	231556	171335	713863	573719	643170	778604	752364	933783	C14509	--
XMW0426	Phytol, acetate	338.318	C22H42O2	2168	Alcohol	1000375-01-4	23.52	1882.64	93.9	592896	737760	632617	301715	359490	468195	281212	272490	308812	1.17682e+06	804309	830044	694003	684973	680691	--	--
XMW0457	3-Methyl-6-(methylthio)hexa-1,5-dien-3-ol	158.077	C8H14OS	1157	Alcohol	1000191-74-2	9.17	967.29	51.5	1	1	1	128146	150838	168952	163836	106734	143527	315617	230745	297219	225765	251151	242948	--	--
XMW0642	Cyclohexanol, 3,5-dimethyl-	128.12	C8H16O	973	Alcohol	5441-52-1	11.89	1111.59	75.1	50805.4	79085.2	36698.3	51313.9	57784.7	65708.1	61890	45632.7	36459.9	280771	281605	228558	448176	484145	563210	--	--
NMW0193	Benzeneethanol, 4-hydroxy-	138.068	C8H10O2	1444	Alcohol	501-94-0	17.85	1433.79	69	1.15085e+06	1.60305e+06	1.1229e+06	935957	1.00169e+06	1.24655e+06	1.43959e+06	1.6306e+06	1.81165e+06	312848	245071	273764	1	1	1	C06044	ko00350,ko01100
NMW0443	[1,1'-Biphenyl]-4,4'-diol	186.068	C12H10O2	2046	Alcohol	92-88-6	21.75	1677.64	40.7	109435	163729	113465	45530.5	37034.8	40562.3	102152	84067.6	119021	272346	313102	279901	262462	237439	244892	C14297	--
XMW2375	2,4,7,9-Tetramethyl-5-decyn-4,7-diol	226.193	C14H26O2	1407	Alcohol	126-86-3	17.02	1387.06	59.8	55396.6	59839.8	40521.4	52318	51030.2	49917.3	165291	159037	169600	400912	443027	455786	963378	970096	960468	--	--
XMW2737	2-hexyl-1-Decanol	242.261	C16H34O	1504	Alcohol	2425-77-6	15.59	1308.56	84	1	1	49207.8	101753	85307.3	130382	230183	231556	171335	713863	542376	643170	778604	752364	933783	--	--
XMW2960	2-Ethylcyclohexanol,c&t	128.12	C8H16O	1068	Alcohol	3760-20-1	9.98	1009.39	59.6	1	1	1	267803	268780	282040	262645	229421	296024	1.00727e+06	634318	837870	708223	631159	756128	--	--
KMW0158	Benzaldehyde	106.042	C7H6O	960	Aldehyde	100-52-7	9.06	961.63	93.7	3.51357e+06	1.8688e+06	2.422e+06	634873	593378	778485	982612	810251	1.14241e+06	1.02994e+06	1.24636e+06	1.06713e+06	4.45508e+06	4.26081e+06	4.4684e+06	C00193	--
KMW0174	2-Furancarboxaldehyde, 5-methyl-	110.037	C6H6O2	978	Aldehyde	620-02-0	10.94	1060.78	66.6	5.98537e+06	5.66943e+06	5.48419e+06	6.94672e+06	6.47597e+06	6.52865e+06	6.06545e+06	5.59052e+06	5.90743e+06	7.07901e+06	6.20641e+06	6.81894e+06	4.49135e+06	4.83182e+06	5.22421e+06	C11115	--
KMW0201	2,4-Heptadienal, (E,E)-	110.073	C7H10O	1011	Aldehyde	4313-03-5	10	1010.45	82.9	147443	111267	233615	504412	390626	540983	169314	169309	189724	158871	104700	111839	119403	127853	104731	--	--
KMW0212	Benzeneacetaldehyde	120.058	C8H8O	1049	Aldehyde	122-78-1	10.61	1043.12	98.4	2.8556e+06	2.3845e+06	2.77571e+06	1.74278e+06	1.6836e+06	2.96784e+06	3.6639e+06	3.25699e+06	4.69034e+06	6.33335e+06	4.78766e+06	4.22761e+06	6.24356e+06	6.89502e+06	8.28157e+06	C00601	ko00360,ko01100
KMW0282	Nonanal	142.136	C9H18O	1104	Aldehyde	124-19-6	11.73	1103.46	73.2	103045	89699.2	82578.7	83320.2	93306.7	97836	53935.4	65803.3	83096.9	217827	141225	198056	274100	268479	272317	--	--
KMW0345	2,6-Nonadienal, (E,Z)-	138.104	C9H14O	1154	Aldehyde	557-48-2	12.64	1151.71	81.6	53808	27832.1	44160.1	194557	110712	193934	29496.2	30920.8	36518.7	27849.7	23469.3	29547.7	63959.2	73171.6	42801.4	C08499	--
KMW0399	Decanal	156.151	C10H20O	1209	Aldehyde	112-31-2	13.64	1204.83	89.9	15858.1	59494.6	13745.4	30718.5	40172.6	38370	16352.4	18131.9	18375.1	84035.1	48512.7	61709.4	59973	54246.8	60974.9	C12307	--
KMW0519	Vanillin	152.047	C8H8O3	1410	Aldehyde	121-33-5	20.64	1596.34	63.7	30834.9	43891.1	30056.7	13322.9	15046.5	23940.5	70359.2	64322.2	89256.8	2.82253e+06	2.29469e+06	1.64984e+06	1.56381e+06	923599	1.5567e+06	C00755	ko00998,ko01100,ko01110
KMW0545	Dodecanal	184.183	C12H24O	1409	Aldehyde	112-54-9	17.43	1409.73	80.4	162304	214369	159318	45707.6	175176	80665.5	119491	131119	126961	175856	141804	201886	184369	166081	191791	C02278	--
KMW0640	Tetradecanal	212.214	C14H28O	1613	Aldehyde	124-25-4	20.91	1615.04	65.1	3397.17	2755.65	2158.18	6516.98	3487.39	4901.2	10865	10026.8	13002.2	1.01967e+06	1.0386e+06	973091	198941	211411	232497	--	--
KMW0682	Pentadecanal	226.23	C15H30O	1711	Aldehyde	2765-11-9	22.19	1715.61	94.3	23578.5	13956.8	12817.5	139088	143215	197998	113410	116224	159590	1	1	1	1.08755e+06	1.12536e+06	2.11717e+06	C01948	--
XMW0664	Benzaldehyde, 2,4-dihydroxy-3,6-dimethyl-	166.063	C9H10O3	1650	Aldehyde	34883-14-2	20.54	1590.18	43.6	66039.6	67023.3	56421.2	44837.3	42629.3	50779.6	87496.3	84452.5	111185	498853	281569	198966	1.12569e+06	1.44911e+06	1.30448e+06	--	--
WMW0156	3,5-DITERTBUTYLSALICYLALDEHYDE	234.162	C15H22O2	1621	Aldehyde	37942-07-7	22.61	1762.27	70.7	13301.7	44743.9	10232.5	114803	34393.6	35676	59730.6	71050.9	46311.7	196178	122088	185546	636188	422514	433210	--	--
XMW0908	1,2-Hydrazinedicarboxaldehyde	88.027	C2H4N2O2	994	Aldehyde	628-36-4	6.87	852.81	56.1	1	1	1	1	1	1	7353.37	5946	4647.88	134338	112029	145595	8250.67	8198.33	7323.27	--	--
XMW3078	2,4-dihydroxy-6-methyl-Benzaldehyde	152.047	C8H8O3	1536	Aldehyde	487-69-4	17.23	1398.7	62.7	400225	505393	372214	211289	189918	334321	587548	547235	805685	343426	243840	256030	343436	247703	359441	--	--
XMW3140	2,3-dihydro-1H-Indene-4-carboxaldehyde	146.073	C10H10O	1348	Aldehyde	51932-70-8	14.85	1269.16	60.4	32876.2	38886	1	53377.1	56516.5	68499.9	1	1	1	137094	158851	110666	365253	428633	421477	--	--
XMW3261	(Z)-9,17-Octadecadienal	264.245	C18H32O	1997	Aldehyde	56554-35-9	23.59	1891.52	79.1	1	1	1	5951.74	10159.3	14567.8	14529.7	8154.51	10119.4	83167.2	83126.4	82874.1	182169	168457	275467	--	--
XMW3550	3-fluoro-4,5-dihydroxy-Benzaldehyde	156.022	C7H5FO3	1398	Aldehyde	71144-35-9	17.53	1415.83	50.7	31278.5	36998.7	31338.9	42705.8	32754.6	53564.7	55822.2	58009	77129.5	226219	203403	222554	158834	144062	157023	--	--
XMW0078	Octanamide, N-(2-hydroxyethyl)-	187.157	C10H21NO2	1658	Amine	7112-02-9	21.71	1674.98	50.8	106513	138010	79780.3	81365.6	243253	144030	90656.9	75075.1	80095	100310	106127	137930	70415.5	71528.1	119153	--	--
XMW0579	5H-Tetrazol-5-amine	85.039	CH3N5	-	Amine	1000273-02-0	17.47	1411.92	52.4	161986	213781	155558	38188.3	148287	61029.5	86643.8	100288	96869.4	66867	67671.5	74922.7	170964	157444	166621	--	--
NMW0218	Hordenine	165.115	C10H15NO	1495	Amine	539-15-1	22	1696.76	62.3	26452	37900.2	25091.2	29494.8	36404.5	39726.5	40785.8	29062.9	40799.7	276649	223448	225589	72418.6	66984.3	57982	C06199	ko00350,ko01100
XMW0840	6-Methyl-2-(piperidin-1-ylmethyl)-4-pyrimidinylamine	206.153	C11H18N4	1918	Amine	112860-60-3	23.33	1854.73	63	2.79373e+07	3.63584e+07	3.01644e+07	1.80512e+07	2.28318e+07	2.88821e+07	2.26833e+07	2.19996e+07	2.45363e+07	4.47865e+07	4.14971e+07	4.24724e+07	3.64389e+07	3.73371e+07	4.01503e+07	--	--
XMW2781	4-propyl-Benzenamine	135.105	C9H13N	1313	Amine	2696-84-6	17.88	1435.22	52.1	39951	66945.6	35270.4	23982.2	28777.2	31604.5	98101.2	101507	129309	1.38072e+06	752677	577565	577781	685162	506318	--	--
XMW2951	p-Fluoroaniline	111.048	C6H6FN	996	Amine	371-40-4	10.39	1031.61	55.6	161957	112248	240939	341577	368719	352125	13037.3	11470.9	12918.5	117932	87238.1	89485.6	54406.5	76287.6	78368.9	--	--
XMW3632	N-(2-hydroxyethyl)-Decanamide	215.189	C12H25NO2	1857	Amine	7726-08-1	21.71	1674.98	55.8	106513	139177	76370.5	81365.6	243253	144030	90656.9	75075.1	80095	115831	106127	137930	72896.6	74890.5	119153	--	--
XMW3677	2,3-dihydro-Benzo[b]1,4-dioxine-6,7-diamine	166.074	C8H10N2O2	1768	Amine	81927-47-1	20.77	1604.75	43.9	7902.34	12277.7	10474.3	7881.12	9618.49	8996.75	22715.8	24463.8	35881.8	31014.8	23947.7	24877.8	35049	23615.2	38732	--	--
KMW0258	Phenol, 2-methoxy-	124.052	C7H8O2	1089	Aromatics	90-05-1	11.7	1101.82	82.2	218001	216956	227148	130223	127708	131994	314146	287313	282856	1.09078e+06	960686	935565	831711	862988	885029	C01502	--
WMW0076	Benzene, 1,3-bis(1,1-dimethylethyl)-	190.172	C14H22	1249	Aromatics	1014-60-4	14.48	1249.18	88.7	223897	309302	133747	965842	774426	1.01349e+06	1.08208e+06	964867	1.23463e+06	8.32345e+06	4.43254e+06	5.9034e+06	5.19304e+06	4.4544e+06	6.05518e+06	--	--
XMW0366	Benzene, 1,2,3,5-tetramethyl-	134.11	C10H14	1133	Aromatics	527-53-7	12.67	1153.29	46.4	29780	27769.4	23399.3	27609.9	21677.7	30371.4	63420.1	58547.8	66129.3	29226.7	22732.6	20118	47973.1	31550.4	32473.2	--	--
XMW0706	1,1'-Biphenyl, 3-methyl-	168.094	C13H12	1480	Aromatics	643-93-6	18.85	1490.13	69.8	19933.4	20832.7	17352.7	24233.7	19764.3	27182.8	37004.3	36521.4	49308	80145.4	60037.5	64366.1	56039.9	51908.5	57980	--	--
XMW0731	Benzene, pentamethyl-	148.125	C11H16	1246	Aromatics	700-12-9	17.6	1419.6	54.5	13311.7	13841.1	14525	1	5790.28	10345.8	31043.4	31153.5	41174.2	263730	261812	206984	140863	123797	118080	--	--
NMW0053	2-Phenylpropenal	132.058	C9H8O	1150	Aromatics	4432-63-7	12.72	1155.68	63.5	59161.5	65496.3	47795.6	21992.9	18050.7	29717	90614.5	80722.3	112932	261488	306919	158038	325958	333176	275180	C16592	--
NMW0198	Naphthalene, 1,2-dimethyl-	156.094	C12H12	1452	Aromatics	573-98-8	17.73	1427.1	70.7	44987.2	46311.1	41510.4	55977.1	42187.8	59708.4	71068.1	67069.8	88808.7	222246	177636	179045	165382	149088	156838	C14329	--
NMW0207	Naphthalene, 1,8-dimethyl-	156.094	C12H12	1472	Aromatics	569-41-5	17.73	1427.1	72.6	44987.2	46311.1	41512.6	55977.1	42187.8	59698	71068.1	67069.8	88808.7	222246	177636	179045	165382	149088	156838	C14703	--
NMW0229	2-Naphthalenol	144.058	C10H8O	1521	Aromatics	135-19-3	14.02	1225.11	60.8	41392.2	17407.1	62144.3	15155.5	10414.6	12820.6	68703	74101	82033.5	98778.8	65567.8	66601.2	210890	112753	109461	C11713	--
NMW0283	2H-1-Benzopyran, 6,7-dimethoxy-2,2-dimethyl-	220.11	C13H16O3	1658	Aromatics	644-06-4	21.51	1660.28	58.4	5085.71	7310.57	3626.84	1907.64	1831.32	2481.54	3966.99	3237.98	5354.84	6060.26	5858.72	5538.94	59408.4	42729.7	59576.5	C09018	--
NMW0307	3-Hydroxybiphenyl	170.073	C12H10O	1711	Aromatics	580-51-8	21.67	1671.99	49.6	39689.6	68089.9	29183.4	15016.8	25628	17931.9	83859.1	77915.7	107273	282848	252717	206265	94428.4	74230.2	71454.5	C14342	--
XMW0950	Naphthalene, 1,2,3,4-tetrahydro-1,4,6-trimethyl-	174.141	C13H18	1402	Aromatics	22824-32-4	14.71	1261.67	50.3	150176	111463	152710	22639.2	101560	32022.9	299293	372473	198587	98819.9	81523.6	142935	79667.3	68479.2	58263.8	--	--
XMW1254	Naphthalene, 1,2-dihydro-4,5,7-trimethyl-	172.125	C13H16	1465	Aromatics	53156-11-9	17.23	1398.7	65.9	101530	92781.2	106148	50466.6	42585.7	68009	161616	166485	193069	88803.6	71504.2	46186.2	73870	58292.2	79957.1	--	--
XMW1350	Naphthalene, 2,3,6-trimethyl-	170.11	C13H14	1541	Aromatics	829-26-5	19.89	1551.79	40.3	21654.4	21978.5	18131.1	20648.9	15774.9	18573.2	41997	45292.4	58197.9	101566	94279.3	88649.7	105853	83649	90990.8	--	--
XMW1896	O-propoxycarbonyl-O'-(2-(trifluoromethyl)benzoyl)-1,2-Benzenediol	368.087	C18H15F3O5	2236	Aromatics	1000329-75-6	24.09	1978.62	41.9	1	1	1	13379.8	1	1	14150.8	17034.3	22499.6	15279.7	14321.2	12362.6	81767	77301.9	71460.6	--	--
XMW2503	1-ethoxy-4-ethyl-Benzene	150.104	C10H14O	1182	Aromatics	1585-06-4	13.99	1223.49	75.9	21431.5	20921.7	23602.5	16721.8	16715.8	20140.4	37752.5	36397.6	35779.7	112251	105784	81171	117079	102794	115100	--	--
XMW2656	1-butoxy-4-methoxy-Benzene	180.115	C11H16O2	1357	Aromatics	20743-95-7	20.39	1581.25	55.6	199735	261911	213207	70860.1	93907.2	130017	392630	387892	460491	1.69329e+06	1.6618e+06	1.35022e+06	1.21078e+06	1.05969e+06	1.12431e+06	--	--
XMW2659	Acenaphthylene	152.063	C12H8	1454	Aromatics	208-96-8	18.27	1457.68	70.7	131476	121476	104427	70212.7	70147.2	100691	226400	203469	235386	142810	151870	151804	103440	103378	88634.1	--	--
XMW2668	1,4,5-trimethyl-Naphthalene	170.11	C13H14	1571	Aromatics	2131-41-1	19.52	1529.45	48.4	18079.3	23318.7	16909.5	17797.4	28917.6	32304.6	170028	171637	199659	185119	210771	185810	24081.5	22886.3	26811	--	--
XMW2669	1,4,6-trimethyl-Naphthalene	170.11	C13H14	1571	Aromatics	2131-42-2	19.53	1529.94	50.6	15175.1	19855.7	14300.1	28784.8	17839.4	21233.5	31143.1	33152.7	47269.5	105776	64713.3	72290.1	121836	86251.7	103880	--	--
XMW2682	Anisaldehyde dimethyl acetal	182.094	C10H14O3	1476	Aromatics	2186-92-7	21.7	1674.07	55.2	37098.6	50738.1	33310.1	34159.1	108982	80500.7	86758.2	88673.3	112544	264624	253340	268799	137366	131422	186076	--	--
XMW2725	9-Methyl-S-octahydrophenanthrene	200.157	C15H20	1766	Aromatics	23861-81-6	22.67	1769.37	53.6	506707	853980	327222	118771	271660	276945	638125	623227	883379	417028	510700	560154	264293	239162	308413	--	--
XMW2847	1,2,3,4-tetrahydro-1,6,8-trimethyl-Naphthalene	174.141	C13H18	1454	Aromatics	30316-36-0	14.72	1262.17	83.3	189142	146007	175744	80908.3	89597.1	129655	237676	246391	291123	90044.2	79610.1	61733.7	75640.1	60656.3	100254	--	--
XMW2857	2,2',5,5'-tetramethyl-1,1'-Biphenyl	210.141	C16H18	1663	Aromatics	3075-84-1	21.8	1681.52	56.5	4820.76	7785.18	5898.28	16098.5	14255.2	14577	23452.3	22298	34237.7	75687.4	56682.8	50371.2	53707.2	37954.2	47115.5	--	--
XMW2978	2-Acetyl-6-methoxynaphthalene	200.084	C13H12O2	1769	Aromatics	3900-45-6	23.25	1842.97	58.5	34825.9	59062.4	16255.3	165825	196946	174847	261097	279881	321917	149959	134494	174552	146150	122352	127799	--	--
XMW3049	1-ethoxy-4-fluoro-Benzene	140.064	C8H9FO	944	Aromatics	459-26-7	9.04	960.74	42.7	2.55873e+06	2.19276e+06	2.29624e+06	2.79929e+06	2.71613e+06	2.79798e+06	2.60281e+06	2.38297e+06	2.59644e+06	2.05622e+06	2.61756e+06	2.9863e+06	2.12246e+06	2.1682e+06	2.50385e+06	--	--
XMW3071	7-Isopropenyl-1,4a-dimethyl-4,4a,5,6,7,8-hexahydro-3H-naphthalen-2-one	218.167	C15H22O	1755	Aromatics	473-08-5	23.02	1811.02	89.4	32157.1	49268.4	22341.7	305580	568646	496942	747898	791910	1.05058e+06	454444	665209	833298	1.50343e+06	1.12897e+06	1.03999e+06	--	--
XMW3210	2,6-dimethyl-3-octyl-Naphthalene	268.219	C20H28	2267	Aromatics	55000-54-9	23.71	1912.24	57.8	45789.6	45062.1	33122.3	32978.5	74553.6	48843.4	40120.5	53871	40927	38446.8	26427.6	41854.8	20320.7	29785	32486	--	--
XMW3242	(E)-1-(6,10-Dimethylundeca-5,9-dien-2-yl)-4-methylbenzene	270.235	C20H30	2006	Aromatics	55968-43-9	24.72	2102.79	54	348634	347868	166971	224679	269610	320770	381427	435181	545571	541318	281966	221999	508443	576346	707804	--	--
XMW3280	2-(1,3-butadienyl)-1,3,5-trimethyl-Benzene	172.125	C13H16	1430	Aromatics	5732-00-3	17.45	1410.89	53.3	264310	277372	244923	125416	174965	186617	381603	418285	504828	331257	297741	222449	404672	368011	434852	--	--
XMW3347	2,2'-Dimethylbiphenyl	182.11	C14H14	1546	Aromatics	605-39-0	21.17	1634.61	60.7	79471.5	94126.8	49603.3	48735.3	54436	65471.5	399993	361274	426804	194251	134421	104827	116969	97359	124917	--	--
XMW3683	4-(1,1-dimethyl-2-propynyloxy)-Toluene	174.104	C12H14O	1294	Aromatics	82719-54-8	15.85	1322.92	63.7	311685	253488	267572	121073	133974	197881	349780	380192	429706	144960	119531	98033.2	127419	118646	192589	--	--
XMW3723	7-Acetyl-6-ethyl-1,1,4,4-tetramethyltetralin	258.198	C18H26O	1997	Aromatics	88-29-9	24.89	2142.56	40.4	67499.6	138359	34537.8	112197	121756	177881	75081.8	100253	120441	91272.9	80811	70867.3	43004.8	45240	88970	--	--
KMW0191	Hexanoic acid, ethyl ester	144.115	C8H16O2	1002	Ester	123-66-0	8.99	958.32	63.2	6630.72	4260.63	5404.89	5902.42	6539.08	5461.85	9177.67	10030.9	11016.8	276268	219415	301815	38623.7	32252.2	36604	--	--
KMW0267	Benzoic acid, methyl ester	136.052	C8H8O2	1103	Ester	93-58-3	11.57	1094.52	73	114074	104726	78484.7	55730.1	58878.9	86491.9	146117	68800.2	46260.5	138944	119620	108288	96309.8	72287	54536.6	C20645	--
KMW0373	Benzoic acid, ethyl ester	150.068	C9H10O2	1185	Ester	93-89-0	13	1170.46	92.8	1	1	1	6230.94	6113.8	4894.22	6320.33	5779.57	11662.7	882001	807303	774043	1	1	1	--	--
KMW0594	Dodecanoic acid, ethyl ester	228.209	C14H28O2	1494	Ester	106-33-2	20.55	1590.8	43.9	1	1	1	1	1	1	2879.51	2619.72	3874.63	369679	238229	310459	4713.8	4007.59	4690.62	--	--
KMW0654	Methyl tetradecanoate	242.225	C15H30O2	1651	Ester	124-10-7	22.26	1723.68	65.4	65905.4	81302.8	51948.4	69577.1	92746	111700	129675	118295	154771	158153	83704.3	82774.5	21636.7	18767	20893.8	--	--
KMW0676	Tetradecanoic acid, ethyl ester	256.24	C16H32O2	1694	Ester	124-06-1	22.87	1791.46	79.5	9097.75	12392.4	6711.16	23266.4	38467.5	31508.7	64047.7	59392.3	84436.4	1.73816e+06	1.38377e+06	1.60887e+06	20095.5	17630.1	18532.9	--	--
KMW0707	5-Oxotetrahydrofuran-2-carboxylic acid, ethyl ester	158.058	C7H10O4	1893	Ester	1126-51-8	24.44	2047.26	50.6	19820.2	23238.3	18225.1	10850.1	21572.8	19175.3	22315.8	23587.4	28336.8	242226	152543	168520	34178	36581.1	33673.4	--	--
KMW0709	Hexadecanoic acid, ethyl ester	284.272	C18H36O2	1902	Ester	628-97-7	24.16	1991.36	78	16395.7	18651.6	14086.8	345964	527147	434504	656439	671044	925812	5.30256e+06	4.28709e+06	5.3239e+06	32643.2	27506.5	31083.1	--	--
XMW0017	Hexadecanoic acid, methyl ester	270.256	C17H34O2	1926	Ester	112-39-0	23.78	1924.57	73.5	1.61537e+06	2.26269e+06	1.44356e+06	1.57941e+06	2.13953e+06	2.46543e+06	2.76935e+06	2.73533e+06	3.57568e+06	728146	451971	512224	53650.9	44932.3	54863.3	C16995	--
WMW0050	2(4H)-Benzofuranone, 5,6,7,7a-tetrahydro-4,4,7a-trimethyl-, (R)-	180.115	C11H16O2	1532	Ester	17092-92-1	19.62	1535.67	84	1.26831e+06	1.29851e+06	1.30922e+06	1.48602e+06	1.69841e+06	2.07847e+06	3.17026e+06	3.24744e+06	3.59176e+06	9.82124e+06	1.09917e+07	1.07988e+07	6.90581e+06	6.40588e+06	6.96335e+06	--	--
XMW0178	Acetic acid, (1,2,3,4,5,6,7,8-octahydro-3,8,8-trimethylnaphth-2-yl)methyl ester	250.193	C16H26O2	1763	Ester	314773-27-8	20.91	1615.36	78.4	2.59605e+06	2.67153e+06	2.71949e+06	1.33182e+06	1.57827e+06	2.14328e+06	1.99089e+06	2.18253e+06	2.6781e+06	1.92735e+06	2.11212e+06	1.98542e+06	966712	826360	1.1008e+06	--	--
XMW0439	Ethane, isocyanato-	71.037	C3H5NO	-	Ester	109-90-0	20.16	1567.41	45	36214.5	40828.7	46129.6	15148.4	14106.6	15626.5	41491.6	43030.2	31898.8	1	1	1	32402.1	23535.2	56760.8	--	--
XMW0633	Ethyl 4-(ethyloxy)-2-oxobut-3-enoate	172.074	C8H12O4	1204	Ester	1000305-38-2	11.08	1068.65	77.3	391011	404755	397918	161660	120943	150808	241990	234467	284749	186690	151930	134699	297885	261610	305997	--	--
XMW0646	2-Benzofurancarboxylic acid, 2,4,5,6,7,7a-hexahydro-4,4,7a-trimethyl-, methyl ester, cis-	224.141	C13H20O3	1517	Ester	77383-92-7	18.51	1470.93	49.2	10518.3	7587.07	10016.5	26905.7	36176.9	44678.4	40003.2	42638.5	49775.1	76109.8	120652	96514	86194.9	73657.3	76787.8	--	--
XMW0748	4-Acetyl-3,5-dimethyl-2-pyrrolecarboxylic acid, methylester	195.09	C10H13NO3	1570	Ester	89909-47-7	21.8	1681.66	50.4	14904.3	16083.8	11305.2	9986.3	12962.8	17210.4	28981.4	27829.3	38308.2	46653.4	45925.2	49628.9	50767.6	47467.7	54370.4	--	--
D112	Benzeneacetic acid, methyl ester	150.068	C9H10O2	1178	Ester	101-41-7	13.58	1201.32	74.1	88272.7	72616.9	71475.3	48267.8	33590	38820.7	87844.7	84203.1	86589.2	112800	97725.1	94136.2	101995	109574	109080	--	--
XMW0852	l-Alanine, N-(2,3,4-trifluorobenzoyl)-, methyl ester	261.061	C11H10F3NO3	1548	Ester	1000299-62-7	23.16	1830.13	62.4	36621.8	73340.7	12905	40378.9	38905.5	42186.1	347932	382956	432745	226663	191792	158761	75109.4	97996.9	68869.3	--	--
XMW0876	Z,Z-4,15-Octadecadien-1-ol acetate	308.272	C20H36O2	2193	Ester	86252-67-7	24.7	2098.46	73	494935	464530	260536	739651	965364	1.12778e+06	819206	871306	1.16581e+06	524188	279394	257016	348080	359897	556636	--	--
XMW1033	trans-Valerenyl acetate	262.193	C17H26O2	1832	Ester	101527-74-6	24.41	2040.22	67.9	108786	96835.4	58762.1	99135.6	61979.8	83235.4	195287	195462	261780	85069.5	45548.9	38768.8	29285.4	29018.1	42544.3	--	--
XMW1104	Methyl N,N-dipropylphosphoramidocyanidate	204.103	C8H17N2O2P	-	Ester	1000298-42-0	19.01	1499.52	54.6	1	1	1	7260.07	10289	10876	26304.7	28077.1	36882.8	74719.2	52650	73773.8	80769.7	95926.6	76062.7	--	--
XMW1359	Ethyl tridecanoate	242.225	C15H30O2	1687	Ester	28267-29-0	21.94	1692.33	49.2	1	1	1	1	1	1	1	1	1	310918	204192	207767	8181.12	7347.18	7341.69	--	--
XMW1366	Ethyl 13-methyl-tetradecanoate	270.256	C17H34O2	1814	Ester	1000336-61-5	23.59	1892.2	61.9	1	1	1	11027.5	17964.8	13027.3	32922	25970.3	36794	1.2214e+06	916269	956936	13871	11677.5	11387.3	--	--
XMW1373	Octadecanoic acid, ethyl ester	312.303	C20H40O2	2195	Ester	111-61-5	25.1	2189.34	50.6	1	1	1	17131.5	23278.5	17890.9	35723.6	38763.3	53509.2	502235	315105	421235	1	1	1	--	--
XMW1497	6,11-Undecadiene, 1-acetoxy-3,7-dimethyl-	252.209	C16H28O2	1690	Ester	1000150-66-0	23.47	1875.47	80.3	274838	494492	346848	152815	243556	331069	239612	215749	287719	2.68984e+06	2.73263e+06	2.94886e+06	1.2598e+06	1.41945e+06	1.44126e+06	--	--
D357	2-Propanol, 1-(dimethylamino)-, acetate (ester)	145.11	C7H15NO2	869	Ester	32188-28-6	8.56	936.07	65.3	13665.4	9968.16	1	23367.6	23431.2	20806	16310.5	21511.6	26184	76559.4	48181.3	69344.8	60392.3	62120.5	59599.8	--	--
XMW1529	Formic acid, 3,7,11-trimethyl-1,6,10-dodecatrien-3-yl ester	250.193	C16H26O2	1752	Ester	1000132-11-0	19.92	1553.3	76.3	54111.4	73276	66085.8	71741.4	73005.1	87437.1	156481	175770	220627	492212	566277	551233	362497	327288	318672	--	--
XMW1627	Acetic acid, 4a-methyldecahydronaphthalen-1-yl ester	210.162	C13H22O2	1503	Ester	1000191-50-9	22.08	1704.19	62.5	233580	248935	205224	412814	404287	545144	867206	1.04846e+06	1.35603e+06	1.67021e+06	1.43229e+06	1.11125e+06	492441	399870	399529	--	--
XMW1717	1-Adamantanecarboxylic acid, 2-adamantyl ester	314.225	C21H30O2	2065	Ester	1000282-94-3	24.23	2003.9	49.1	18312.1	17540.9	8001.71	12095.5	13799.3	17903.6	20061.5	23172	28165.1	25605.1	17086	8811.45	375636	399100	401960	--	--
XMW1720	4-Trifluoromethylbenzoic acid. cyclobutyl ester	244.071	C12H11F3O2	1328	Ester	1000283-02-7	19.85	1549.36	63.4	37853.9	37066.6	34656.7	9959.49	14080	17532.7	40494.1	38174.7	46907.6	79769.4	82596.5	86802.7	23957.8	24843.9	26801.4	--	--
XMW1728	5-Chlorovaleric acid, 2-adamantyl ester	270.139	C15H23ClO2	2055	Ester	1000292-24-3	25.17	2207.29	54.1	1	1	1	1	1	1	1	1	1	1	1	1	431022	465167	402798	--	--
XMW1738	Bis(1,3-dimethylbutyl) methylphosphonate	264.185	C13H29O3P	-	Ester	1000298-37-3	20.15	1567.13	42.2	18752.1	25627.7	19998.4	15946	12318.7	24147.7	46535.6	41248.5	67084.3	4228.71	1658.6	2780.85	18702.6	13468.8	30243.9	--	--
XMW1740	Cyclohexyl propylphosphonofluoridate	208.103	C9H18FO2P	1394	Ester	1000298-44-1	20.17	1568.21	67.3	2.40205e+06	3.56266e+06	2.52975e+06	1.91531e+06	2.00746e+06	3.74926e+06	4.12805e+06	4.55431e+06	6.27647e+06	6.17495e+06	6.47794e+06	6.32554e+06	1.92998e+06	1.61015e+06	2.22835e+06	--	--
XMW1741	Isopropylphoshonic acid, fluoroanhydride, 1-methylpropyl ester	182.087	C7H16FO2P	-	Ester	1000298-45-2	17.4	1408.25	47.1	1	27559.4	1	1	1	1	40448.8	45719.6	49983.9	149370	82532	54812.4	156751	128194	138592	--	--
XMW1777	2-Fluorobenzoic acid, 4-nitrophenyl ester	261.044	C13H8FNO4	2073	Ester	1000307-69-1	23.33	1854.52	68.9	3.47552e+07	4.51764e+07	3.78615e+07	2.23245e+07	2.85366e+07	3.60615e+07	2.8218e+07	2.72854e+07	3.09102e+07	5.58133e+07	5.22562e+07	5.26518e+07	4.558e+07	4.6325e+07	4.97452e+07	--	--
XMW1782	2,3,4-Trifluorobenzoic acid, 4-nitrophenyl ester	297.025	C13H6F3NO4	2014	Ester	1000308-03-6	24.76	2113.45	45.8	490349	472631	217559	342641	286276	361428	497597	414985	484589	339522	179106	135136	264878	294378	377152	--	--
XMW1825	Phthalic acid, isobutyl 4-octyl ester	334.214	C20H30O4	2306	Ester	1000314-84-7	23.43	1868.61	87.3	86397.2	113092	75912.5	285683	176083	223376	683701	783401	856324	831169	648463	689327	331762	257669	212468	--	--
XMW1842	4-(Benzyl-ethyl-amino)-butyric acid, methyl ester	235.157	C14H21NO2	1706	Ester	1000318-39-3	18.96	1496.58	63.1	5092.68	5080.78	5408.75	2499.35	2703.99	3847.61	20086.6	21129	30544.5	273347	237293	186868	136485	87065.2	119034	--	--
XMW1960	Isophthalic acid, butyl 3,5-difluorophenyl ester	334.102	C18H16F2O4	2347	Ester	1000344-37-0	24.33	2024.35	53.3	31336.5	20382.7	12652.6	39231.4	30597.2	45154.7	14820.1	11527.2	15328.1	1	1	1	20426.5	36197.5	81741.7	--	--
XMW1996	Phthalic acid, butyl hept-4-yl ester	320.199	C19H28O4	2134	Ester	1000356-78-4	23.97	1958.1	84.1	193466	254549	1.10243e+06	327241	287548	354545	411391	637982	753703	1.23165e+06	1.17123e+06	1.65108e+06	527180	295468	286645	--	--
XMW2001	2-Fluoro-6-trifluoromethylbenzoic acid, 4-nitrophenyl ester	329.031	C14H7F4NO4	2043	Ester	1000357-70-1	24.69	2096.91	65.2	13184.2	24925.2	12927.1	31871.6	42621.3	56370.9	46811.2	48943.9	60599.6	21969.6	13890.4	15442.1	201550	208915	188604	--	--
XMW2130	4-(dimethoxymethyl)-benzoic acid, methyl ester	210.089	C11H14O4	1460	Ester	1000400-60-9	20.55	1590.51	59.3	775089	1.26274e+06	325799	622234	524325	690488	621125	619774	731033	1.86611e+06	1.6816e+06	1.29322e+06	1.17761e+06	1.08882e+06	1.22801e+06	--	--
XMW2153	Pentadecafluorooctanoic acid, 2-ethylhexyl ester	526.099	C16H17F15O2	1145	Ester	1000406-80-9	11.22	1076	67.9	19572.3	19642.6	19592.2	36060.9	41621.1	45825.7	56457.1	56148.6	66319.8	336623	149307	240900	330930	258759	384961	--	--
XMW2167	6-Methoxythymyl isobutyrate	250.157	C15H22O3	1673	Ester	1000413-80-3	18.67	1480.1	54.7	1.47102e+07	2.02991e+07	1.35399e+07	1.25627e+07	2.84751e+07	1.73456e+07	1.26323e+07	1.49865e+07	1.02672e+07	8.79359e+06	8.00272e+06	8.96611e+06	4.08649e+06	4.64447e+06	4.65307e+06	--	--
XMW2291	Hexadecanoic acid, butyl ester	312.303	C20H40O2	2188	Ester	111-06-8	25.07	2182.92	45.2	22022.6	16416.5	28020.8	7322.1	4608.78	7803.93	20250.9	39932.2	29411.3	41401.9	77564.4	38434	23660	24756	22956.1	--	--
XMW2363	4-methoxy-Benzoic acid, methyl ester	166.063	C9H10O3	1373	Ester	121-98-2	15.86	1323.75	40.9	106960	78344.3	93302.3	42986.6	46733.4	70765.6	132394	137953	163107	55352.7	35255.1	32159.6	50091	37681.7	62088.2	--	--
XMW2485	4-(1,1-dimethylethyl)-Benzoic acid, ethenyl ester	204.115	C13H16O2	1477	Ester	15484-80-7	19.71	1540.82	51.9	340200	472809	291166	12667.7	11268.9	20291.2	322842	350552	426087	36546.2	28009.9	23289	46206.4	43550.3	65130.8	--	--
XMW2548	(Z,Z)-9,15-Octadecadienoic acid, methyl ester	294.256	C19H34O2	2093	Ester	17309-05-6	24.97	2159.73	56.1	1	1	1	154628	206693	236003	172833	197745	259676	1.27287e+06	793857	1.1203e+06	2.10423e+06	2.19688e+06	2.24492e+06	--	--
XMW2596	2-Butene-1,4-diol, diacetate	172.074	C8H12O4	1159	Ester	18621-75-5	10.01	1010.98	64.9	1	30976.4	9259.22	87286.8	89682.7	98201.4	101295	84128.1	143654	454042	240724	366305	376634	317649	450670	--	--
XMW2658	Valeric anhydride	186.126	C10H18O3	1283	Ester	2082-59-9	18.38	1463.47	53.6	93164.4	128946	93516.7	83641.3	158178	160870	146214	154075	214993	385278	285751	346698	360237	323301	389835	--	--
XMW2731	3-Methylcyclopentyl acetate	142.099	C8H14O2	905	Ester	24070-70-0	7.83	898.46	94.4	11320.3	15679.1	10787.5	8638.87	5197.36	8183.94	29306.3	23550.8	30655	116191	137141	119948	219923	167218	204886	--	--
XMW2912	2,2-dimethyl-Propanoic acid, anhydride with diethylborinic acid	170.148	C9H19BO2	-	Ester	34574-27-1	21.4	1651.9	50.2	109559	174307	138240	107174	206598	178286	166556	206540	228870	295361	243195	247336	99099.8	82541.9	102983	--	--
XMW3062	2,4-dihydroxy-3,6-dimethyl-Benzoic acid, methyl ester	196.074	C10H12O4	1719	Ester	4707-47-5	20.22	1571.3	63.2	18289.9	25746.9	20648.3	13449.5	9557.15	10754.2	54454.3	58295.3	65604.2	177548	255928	260215	662964	688022	387467	--	--
XMW3123	12-methyl-Tridecanoic acid,methyl ester	242.225	C15H30O2	1686	Ester	5129-58-8	22.26	1723.68	65.5	65905.4	81302.8	51948.4	69577.1	92746	111700	129675	118295	154771	158153	83704.3	82774.5	21636.7	18767	20893.8	--	--
XMW3217	2-(formyloxy)-1-phenyl-Ethanone	164.047	C9H8O3	1393	Ester	55153-12-3	16.91	1381.18	46.8	445543	320759	408773	329999	284407	410392	393206	387132	479260	125790	109005	98255.1	82364.2	94623.8	77340.6	--	--
XMW0972	Khusimyl methyl ether	234.198	C16H26O	1680	Ether	300349-20-6	22.39	1737.85	73.6	17934.8	27711.1	10129.9	14030.6	20168.5	22231.9	68977.5	64947	84689.3	267464	318588	349525	179156	181563	120896	--	--
KMW0084	Pyridine	79.042	C5H5N	822	Heterocyclic compound	110-86-1	4.57	738.83	80.9	105658	101022	79210.1	32696.3	46844.7	32640.3	75817.3	68692.8	79473.7	390548	308351	259943	142554	134673	160361	C00747	--
KMW0125	Pyrazine, 2,5-dimethyl-	108.069	C6H8N2	905	Heterocyclic compound	123-32-0	8.09	911.77	69.7	40937.9	32773.8	38698.3	53274.5	54185.3	56901.1	104647	88568.4	90693.9	337726	288891	312233	265709	239047	227832	--	--
KMW0190	Pyrazine, trimethyl-	122.084	C7H10N2	1000	Heterocyclic compound	14667-55-1	9.81	1000.4	80.7	42623.2	34968.3	44251.8	37180.2	33759.8	39289.5	61836.8	57275.5	56315.4	370241	291437	338115	49319.9	49797.1	48432	--	--
KMW0471	Quinoxaline, 2-methyl-	144.069	C9H8N2	1289	Heterocyclic compound	7251-61-8	16.72	1370.89	46.4	1.57805e+07	2.25898e+07	1.24953e+07	7.72035e+06	7.32242e+06	8.84749e+06	1.49714e+07	1.45675e+07	1.82465e+07	3.18318e+07	2.87156e+07	2.68518e+07	2.44342e+07	2.3127e+07	2.60914e+07	--	--
XMW0016	Caffeine	194.08	C8H10N4O2	1835	Heterocyclic compound	58-08-2	22.48	1748.46	42.5	10377.8	12674.6	7501.41	6897.38	6759.33	9527.9	11703.9	11552	17394.6	17447.2	14102	11872.3	13599.1	11105.3	14662.6	C07481	ko00232,ko01100,ko01110
XMW0335	3H-Pyrazole, 3,4-diamino-	98.059	C3H6N4	-	Heterocyclic compound	1000288-40-0	22.39	1738.19	40.1	1	1	1	1	1	1	1	1	1	131122	136741	143341	215016	226239	214728	--	--
XMW0174	2,2'-Ethylidenebis(5-methylfuran)	190.099	C12H14O2	1379	Heterocyclic compound	3209-79-8	17.45	1411.09	67.4	289128	171224	245591	192105	189301	295168	734120	756651	972195	492439	422039	254571	293631	275679	376307	--	--
XMW0051	4-Pyridinecarboxaldehyde	107.037	C6H5NO	976	Heterocyclic compound	872-85-5	9.84	1001.96	92.1	353939	469677	299438	110996	90299.1	112283	283348	266633	353845	479335	504540	388192	673345	566333	536021	--	--
XMW0035	1H-Carbazole, 2,3,4,9-tetrahydro-	171.105	C12H13N	1613	Heterocyclic compound	942-01-8	22.13	1709.57	43.3	1434.38	2516.31	1367.12	15565.5	19636.2	22730.7	42165.9	55953.3	58225.6	147689	108094	110546	179054	165353	136772	--	--
XMW0292	1-((1R,2R,3R)-2-(3-Isopropylfuran-2-yl)-3-methylcyclopentyl)ethanone	234.162	C15H22O2	1665	Heterocyclic compound	1143-45-9	23.15	1828.97	70.4	30145.9	41183.8	17608.9	55843.2	52676.8	48280.5	68715.1	67419.4	77449	236486	203695	248340	211693	182935	140491	--	--
XMW0409	1-Propanone, 1-(2-furanyl)-	124.052	C7H8O2	1011	Heterocyclic compound	3194-15-8	11.52	1092.07	63.6	30546.1	27845.3	27392.8	17017.4	12485.2	18412.8	17541.5	16984.5	15644.8	109845	45123	112374	58005.4	81579.9	73869.9	--	--
XMW0546	(5R,8aR)-5-Propyloctahydroindolizine	167.167	C11H21N	1293	Heterocyclic compound	120057-35-4	13.41	1192.59	58	5.81692e+06	5.96874e+06	4.74822e+06	6.33861e+06	7.01514e+06	6.44179e+06	5.71178e+06	5.63079e+06	4.96004e+06	4.91268e+06	4.1775e+06	4.74868e+06	2.73797e+06	2.96441e+06	3.14778e+06	--	--
XMW0702	2-(3-Thienyl)pyridine	161.03	C9H7NS	1362	Heterocyclic compound	21298-55-5	20.84	1610.29	58.8	20731.5	37487.6	12105.3	13006.5	14036.3	14153	17855.9	16627.3	22997.4	22943	17778	30727.1	157008	163127	108400	--	--
XMW0741	1,3-Benzodioxole, 2-acetyl-4-methoxy-2-methyl-	208.074	C11H12O4	1584	Heterocyclic compound	91057-65-7	18.5	1470.74	55.8	10518.3	7823.64	8710.11	26799.4	36516.7	44678.4	39932.7	41041.9	49709.4	71461.7	88536.3	83545.6	53380.1	51678.8	63463.2	--	--
NMW0017	2-Pyrrolidinone, 1-methyl-	99.068	C5H9NO	1044	Heterocyclic compound	872-50-4	10.49	1036.78	54.5	849294	863255	854233	1.03704e+06	1.0054e+06	1.27094e+06	565567	481391	621977	199812	170555	191402	112718	153266	170657	C11118	--
NMW0107	Isoquinoline	129.058	C9H7N	1261	Heterocyclic compound	119-65-3	18.86	1491	57.2	95266.7	109074	105119	45867.5	45508.4	68992.9	67646.2	79259.3	105212	1	1	1	1	1	1	C06323	--
NMW0185	Pyridine, 3-(3,4-dihydro-2H-pyrrol-5-yl)-	146.084	C9H10N2	1427	Heterocyclic compound	532-12-7	17.78	1429.75	95.4	2.95469e+06	5.26748e+06	2.11646e+06	955713	941090	1.11137e+06	4.06158e+06	3.71121e+06	5.49414e+06	1.88351e+07	1.72772e+07	1.4021e+07	1.24781e+07	1.10246e+07	1.1155e+07	C10160	--
NMW0213	Nicotyrine	158.084	C10H10N2	1488	Heterocyclic compound	487-19-4	18.72	1483.08	88.2	1.6751e+07	1.75293e+07	1.55818e+07	1.05379e+07	8.94317e+06	1.12079e+07	1.63026e+07	1.49459e+07	1.74131e+07	4.14649e+07	4.17017e+07	3.71314e+07	3.65999e+07	3.70592e+07	3.53481e+07	C10161	--
NMW0316	Amobarbital	226.132	C11H18N2O3	1732	Heterocyclic compound	57-43-2	22.82	1786.16	45.7	28596.3	18990.2	13363.1	20954.1	19591.4	22074.3	30347.5	31787	31974.4	27434.4	13836.6	10906.3	15508.6	15380.8	25562.7	C07536	--
NMW0351	Acridine	179.073	C13H9N	1805	Heterocyclic compound	260-94-6	23.21	1837.62	41.8	2.49269e+06	3.49314e+06	2.64274e+06	1.74776e+06	2.17232e+06	2.81804e+06	1.79045e+06	1.72831e+06	2.01519e+06	3.54479e+06	3.29179e+06	3.31548e+06	2.79063e+06	2.95369e+06	3.09098e+06	C20141	--
NMW0354	1H-Indole-3-acetonitrile	156.069	C10H8N2	1815	Heterocyclic compound	771-51-7	19.67	1538.23	92.2	6.34698e+06	9.16446e+06	5.34423e+06	2.55317e+06	1.94696e+06	2.5554e+06	1.16909e+07	1.18896e+07	1.50739e+07	5.63418e+07	5.91991e+07	5.11858e+07	3.88015e+07	3.37636e+07	3.21138e+07	C02938	ko00380,ko01100
NMW0357	7-Ethoxycoumarin	190.063	C11H10O3	1822	Heterocyclic compound	31005-02-4	21.98	1694.73	73.1	7167.34	9138.8	4328.28	3569.06	5565.72	6479.36	43828.3	43586.8	54396.8	903885	1.18194e+06	1.58569e+06	70412.1	50099.3	90231.7	C11052	--
NMW0367	Carbazole	167.073	C12H9N	1837	Heterocyclic compound	86-74-8	19.64	1536.5	42	48114	66620.6	56946	21364.5	28570.3	32338.2	133702	137411	147962	1	1	1	1	1	1	C08060	ko01100
NMW0399	1,7-Dimethylxanthine	180.065	C7H8N4O2	1912	Heterocyclic compound	611-59-6	20.46	1585.45	52.1	80299.7	93253.7	95003.3	1	1	1	248593	280807	373880	2.87044e+06	2.61503e+06	1.97615e+06	1.80789e+06	1.55066e+06	1.50847e+06	C13747	ko00232,ko01100,ko01110
NMW0456	2-methyl-4-Quinolinol	159.068	C10H9NO	2085	Heterocyclic compound	607-67-0	22.98	1804.68	47.6	34097.4	63551.3	28801.9	29719.1	63147.1	46214	280720	238339	321648	23045.5	24190.7	41483.2	61366.6	43417	61971.7	C21873	ko00998,ko01100,ko01110
w04	4,8,12-Tetradecatrienal, 5,9,13-trimethyl-	248.214	C17H28O	1933	Heterocyclic compound	66408-55-7	22.91	1795.5	66.2	65892.4	104548	111945	51389.2	55406.4	122457	174929	160332	289752	398765	400826	392841	443584	380198	332817	--	--
XMW0805	Benzo[b]thiophene, 2-ethyl-	162.05	C10H10S	1412	Heterocyclic compound	1196-81-2	19.42	1523.72	80	3.34391e+06	4.0615e+06	3.66687e+06	3.10048e+06	3.6854e+06	4.90942e+06	2.8182e+06	2.86613e+06	3.58069e+06	57501.5	66213.2	83512	94575.9	114445	113356	--	--
XMW0993	Pyrimido[1,6-a]indole, 1,2,3,4-tetrahydro-2,5-dimethyl-	200.131	C13H16N2	1694	Heterocyclic compound	22106-07-6	21.64	1669.54	62.9	11754.9	13712	7634.36	68616.6	64426.3	69502.8	73846.1	85018.1	91066.9	53778.8	31091.7	28484.1	43389.9	34867	44798.1	--	--
XMW1010	3-Ethyl-1,2,3,4-tetrahydro-.gamma.-carboline	200.131	C13H16N2	1825	Heterocyclic compound	6208-42-0	21.58	1665.05	61.3	22269.9	18043.9	13756.1	6447.71	7122.65	10279.4	83852.9	85960.2	105481	29423.7	24938.5	19167.9	21253	13012.9	21750.5	--	--
XMW1166	2-Acetyl-3,5-dimethylbenzo(b)thiophene	204.061	C12H12OS	1697	Heterocyclic compound	6179-05-1	19.61	1534.8	57.6	4319.74	5225.31	3496.77	3805.28	3644.35	4029.27	29091.7	27018.2	31100	15937.1	15230.9	11266.7	30126.9	30215.6	30136.4	--	--
XMW1312	Cobalt, bis(.eta.-5-piperidinylcyclopentadienyl)-	355.158	C20H28CoN2	-	Heterocyclic compound	1000162-04-6	12.29	1132.72	57.6	1.2003e+06	1.63053e+06	1.46191e+06	797664	820621	1.05099e+06	1.71819e+06	1.39494e+06	1.19657e+06	3.19762e+06	1.56491e+06	1.64344e+06	1.3687e+06	1.30174e+06	920377	--	--
XMW1424	1H-1,2,3-Triazole	69.033	C2H3N3	-	Heterocyclic compound	288-36-8	19.59	1533.96	51	127668	149186	150826	170114	196175	257599	362796	366288	425485	1.10572e+06	960027	989787	1.03082e+06	915297	1.07472e+06	--	--
D255	Quinoxaline, 2,3-dimethyl-	158.084	C10H10N2	1445	Heterocyclic compound	2379-55-7	17.23	1398.48	71.2	25745.9	21652.1	27343.6	22373.6	14092.9	22866.8	46605.3	46721.2	56437.4	625329	576965	436921	510504	609404	452285	--	--
XMW1509	3-Methyl-5-nonylpyrrolizidine	251.261	C17H33N	1831	Heterocyclic compound	1000111-45-1	22.9	1794.19	56.2	170019	157763	131751	146802	160559	191663	439062	458846	574510	2.25895e+06	1.47963e+06	1.1054e+06	798935	926826	889119	--	--
XMW1587	diethylboryl-.delta.-Valerolactam	167.148	C9H18BNO	-	Heterocyclic compound	1000162-35-6	12.09	1122.12	72.7	93314.7	80075.7	87888.6	60293.4	56131.1	68334.5	160793	152408	146013	474838	403590	403849	194598	185134	207466	--	--
XMW1699	2-oxo-2H-Pyrane-6-carboxamide	139.027	C6H5NO3	1408	Heterocyclic compound	1000266-46-5	14.36	1242.99	49.5	1.8633e+06	2.37635e+06	1.48314e+06	1.92988e+06	2.40601e+06	2.15115e+06	1.74878e+06	1.76685e+06	1.50991e+06	1.56308e+06	1.28444e+06	1.49895e+06	780019	850531	924323	--	--
XMW1734	3,6,6-Trimethyl-1-O-tolyl-1,5,6,7-tetrahydro-indazol-4-one	268.158	C17H20N2O	2236	Heterocyclic compound	1000295-04-0	24.85	2132.6	63.3	252217	300955	92299.1	104152	101681	125537	200473	204947	290820	354259	176932	132823	261927	280083	343804	--	--
XMW1760	2,5-Dimethylthiophene-3,4-dicarbonitrile	162.025	C8H6N2S	1554	Heterocyclic compound	1000305-40-9	21.38	1650.04	46.2	59048.6	79165.2	31958.9	37382.5	187208	76447.1	33037.4	37793.5	27666.7	25938.3	23828.5	61107	10262.9	14020	13501.4	--	--
XMW1877	4-(1-Methylpropylamino)pyrido[3,2-c]pyridazine	202.122	C11H14N4	1759	Heterocyclic compound	1000326-90-2	21.57	1664.37	60.6	13521.8	18161.8	13047.5	5971.91	6704.59	8026.63	36191.1	33943	41853.8	39698	40907.3	41541.5	16299.7	10030.3	17112.1	--	--
XMW2134	2-phenyl-pyrrolo[2,1-b]benzothiazole	249.061	C16H11NS	2157	Heterocyclic compound	1000401-34-6	25.49	2279.43	49.9	139207	118047	54461.5	73086.8	72503.5	87268.3	102961	103682	129156	106775	49497.4	38911.9	71148.4	83273.3	101325	--	--
XMW2192	3-methoxy-4,7-dimethyl-1H-Isoindole	175.1	C11H13NO	1458	Heterocyclic compound	100813-60-3	17.9	1436.52	63.8	34762.7	34025.6	39999.2	24498.7	17806.6	21593.1	69085.9	69941.3	73529.1	189547	239219	209586	224945	232042	231083	--	--
XMW2216	4-(6-Methoxy-3-methyl-2-benzofuranyl)-3-buten-2-one	230.094	C14H14O3	1828	Heterocyclic compound	10444-37-8	23.86	1938.64	41.8	3246.44	7073.6	1398.56	2719.55	5643.45	5884.41	54706.3	55940.1	71782.9	12124	14377.6	19874.8	5876.91	6318.98	4549.31	--	--
XMW2236	4,5,6,7-tetramethyl-Benzo[c][1,2,5]-thiadiazole	192.072	C10H12N2S	1542	Heterocyclic compound	106148-64-5	17.07	1390.04	46.2	52852	55783.7	50537.8	35488	29525.1	38453.5	160108	137598	181723	135492	130962	118931	122230	105916	119987	--	--
XMW2322	5-ethyl-5-pentyl-Barbituric acid	226.132	C11H18N2O3	1849	Heterocyclic compound	115-58-2	22.82	1786.14	46	28596.3	18990.2	15356.3	20954.1	19591.4	22074.3	30347.5	27593.9	31974.4	27434.4	13966.7	10906.3	15508.6	15380.8	25562.7	--	--
XMW2395	6-methyl-3(2H)-Pyridazinone	110.048	C5H6N2O	975	Heterocyclic compound	13327-27-0	9.04	960.62	68.6	2.83312e+06	2.41954e+06	2.50473e+06	2.91005e+06	2.83063e+06	2.91299e+06	2.88034e+06	2.61496e+06	2.8763e+06	2.10618e+06	2.69941e+06	3.00399e+06	2.29881e+06	2.20494e+06	2.58542e+06	--	--
XMW2410	3-phenyl-Furan	144.058	C10H8O	1226	Heterocyclic compound	13679-41-9	14.02	1225.1	61.8	42224.5	17407.1	62144.3	15142.9	10414.6	12820.6	68703	74101	82033.5	95334.1	65567.8	66093.7	193479	128930	109804	--	--
XMW2467	1,2-dihydro-2,2,4-trimethyl-Quinoline	173.12	C12H15N	1518	Heterocyclic compound	147-47-7	22.54	1754.55	65.6	53058.4	84471.4	32225.1	15949.1	22296.7	27903.5	281613	277941	340619	154686	174103	171704	67697.7	55575	74372.4	--	--
XMW2604	2,6-Diaminopurine	150.065	C5H6N6	1823	Heterocyclic compound	1904-98-9	22.54	1755.23	45.3	1	1	1	1	1	1	1	1	1	25941.1	33291.6	26016	51169.8	39346.7	52222.5	--	--
XMW2724	1,1'-(6-methoxy-2,5-benzofurandiyl)bis-Ethanone	232.074	C13H12O4	1880	Heterocyclic compound	23840-15-5	23.96	1955.64	50.3	1	15803.4	1	1	1	1	56668	59535.1	85700.5	27044.9	24452	32010.6	21038.1	18326.4	20713.9	--	--
XMW2782	6-Methoxytetrazolo(b)pyridazine	151.049	C5H5N5O	-	Heterocyclic compound	27062-50-6	13.42	1192.71	41.9	104753	193880	133129	167340	184617	173026	171027	153727	137458	139745	242751	122914	62572	161444	175305	--	--
XMW2791	Imidazo(1,5-a)pyrimidine	119.048	C6H5N3	1066	Heterocyclic compound	274-67-9	10.52	1038.38	71	73939	64376.5	75244.6	48916.7	47989.6	56768.1	96668.5	86656.5	90107.9	93984.6	77184.8	69296.4	125208	136080	136684	--	--
XMW2866	3,5-dimethyl-1-(4-fluorophenyl)aminocarbonyl-Pyrazole	233.096	C12H12FN3O	1942	Heterocyclic compound	312746-30-8	24.86	2136.26	45.9	78353.2	332239	1	473393	536595	729313	368318	506719	644838	1	1	1	786264	619246	641761	--	--
XMW2867	2-Methyl-5-methoxytryptamine	204.126	C12H16N2O	1885	Heterocyclic compound	3143-97-3	21.46	1656.54	58	408389	712745	344796	386101	381394	539188	292411	264527	326880	492540	640254	612123	377394	320123	363065	--	--
XMW2892	N2-trifluoroacetyl-Pyridine-4-carbohydrazide	233.041	C8H6F3N3O2	1621	Heterocyclic compound	332055-87-5	17.03	1387.53	60.4	163690	151070	1	1	1	1	1	1	1	194334	140136	135702	48360.4	107580	39916.4	--	--
XMW2921	2aS,3aR,5aS,9bR)-2a,5a,9-Trimethyl-2a,4,5,5a,6,7,8,9b-octahydro-2H-naphtho[1,2-b]oxireno[2,3-c]furan	234.162	C15H22O2	1957	Heterocyclic compound	352457-43-3	22.67	1768.84	77	277524	525644	156422	483892	1.0639e+06	1.0371e+06	1.01358e+06	966025	1.18849e+06	545204	657523	713481	370878	315610	299107	--	--
XMW2963	2-Methyl-2-tert-butyl-1,3-dithiane	190.085	C9H18S2	1350	Heterocyclic compound	37754-53-3	18.01	1442.89	50.3	51239.1	66520.5	34904.2	13869.6	17553.2	19381.8	34090.6	37920.2	43498.4	59629.5	62358.8	59539.8	14311.5	12836.2	15343.1	--	--
XMW2964	Pyrrolidine-2,4-dione	99.032	C4H5NO2	934	Heterocyclic compound	37772-89-7	9.48	983.6	69.8	278801	311441	347567	193462	162743	227823	501019	502452	623947	602619	449165	519126	937864	915770	956628	--	--
XMW2992	4,4,7,8-tetramethyl-3,4-Dihydrocoumarin	204.115	C13H16O2	1753	Heterocyclic compound	40614-36-6	19.61	1534.88	58.3	4265.61	5210.3	3531.19	3820.99	3514.77	4018.95	28942.8	27018.2	31100	16569.6	15322	11400.8	30083.8	30215.6	30136.4	--	--
XMW3083	2,3-dihydro-4H-1-Benzopyran-4-one	148.052	C9H8O2	1390	Heterocyclic compound	491-37-2	18.96	1496.59	64.3	6101.12	6318.03	6005.34	2499.35	1924.6	3847.61	20086.6	21129	30544.5	272795	223542	185744	136485	96350.5	118968	--	--
XMW3177	tetrahydro-2,5-dimethyl-2H-Pyranmethanol	144.115	C8H16O2	1147	Heterocyclic compound	54004-46-5	9.17	967.61	80.8	1	1	1	360456	447803	494614	430172	282453	461480	879145	693546	776043	642838	692299	688389	--	--
XMW3182	2,4-Diamino-6-methyl-1,3,5-triazine	125.07	C4H7N5	1398	Heterocyclic compound	542-02-9	17.28	1401.37	53.8	40210.4	59228.8	57658.8	123092	87361.6	95719.8	279488	289658	319677	842555	944070	901599	5.15968e+06	5.73238e+06	5.56784e+06	--	--
XMW3297	1,3,7,7-Tetramethyl-9-oxo-2-oxabicyclo[4.4.0]decane	210.162	C13H22O2	1531	Heterocyclic compound	5835-18-7	19.8	1546.32	77.7	67304.8	69278.2	75178.5	94425.3	142231	155463	225512	241919	279486	192884	198069	167401	51814.6	48992.9	56487.1	--	--
XMW3433	2-Carbamoylmethyl-1,2-thiazolidine, 1,1-dioxide	178.041	C5H10N2O3S	-	Heterocyclic compound	63459-23-4	16.74	1371.53	44.4	3.0879e+07	4.47026e+07	2.41406e+07	1.44947e+07	1.36344e+07	1.64751e+07	2.94657e+07	2.86733e+07	3.65512e+07	7.85132e+07	7.93364e+07	6.56843e+07	7.26528e+07	6.79178e+07	6.69411e+07	--	--
XMW3474	3-Ethyl-3,4-dihydro-2(1H)-quinoxalinone	176.095	C10H12N2O	1636	Heterocyclic compound	66366-98-1	22.79	1782.48	78.3	158477	186442	146627	76728.6	73947.1	67941.6	343045	324496	393600	1.62913e+06	1.10819e+06	848589	952694	877391	959227	--	--
XMW3579	1,5-Dimethylbarbituric acid	156.053	C6H8N2O3	1436	Heterocyclic compound	7391-67-5	17.41	1408.92	49.5	79858.6	100775	84906.3	36630.7	92172.7	42601.6	41843.8	72522.6	67739.7	140759	151400	120682	119321	92094.3	107994	--	--
KMW0406	Dodecane	170.203	C12H26	1200	Hydrocarbons	112-40-3	13.54	1199.52	74.2	94085.6	69707.6	76195.8	46530.3	82815.4	56647	66028.8	79141.5	82707.3	153695	112710	157887	180378	91197.9	135244	C08374	--
KMW0551	Tetradecane	198.235	C14H30	1400	Hydrocarbons	629-59-4	17.27	1400.98	83.4	159548	222818	203564	136638	228624	314751	225988	220820	288549	723495	600949	646956	696909	607372	633236	--	--
KMW0602	Pentadecane	212.25	C15H32	1500	Hydrocarbons	629-62-9	14.94	1274.03	89.7	140933	192749	112984	63696.7	152554	74403.6	99310.3	122957	91290.4	178420	169999	224412	110194	106453	143860	C08388	--
KMW0642	Hexadecane	226.266	C16H34	1600	Hydrocarbons	544-76-3	20.69	1599.01	91.1	89673.2	128013	127437	117041	182378	246590	158704	144070	208227	455672	325824	355182	233506	205175	257468	--	--
KMW0683	Heptadecane	240.282	C17H36	1700	Hydrocarbons	629-78-7	22.03	1699.04	88.2	196136	276159	198309	140752	395429	182446	210421	174853	175988	462957	365702	369832	110378	107460	119888	C01816	--
ZMW0002	Tetracosane	338.391	C24H50	2400	Hydrocarbons	646-31-1	26.04	2397.74	94.1	72973.7	100902	116971	58390.2	89695.8	319579	155061	92072.2	89282	110330	117677	203029	101683	60249.1	118688	--	--
ZMW0006	Octacosane	394.454	C28H58	2800	Hydrocarbons	630-02-4	28.82	2797.81	89.3	264524	167134	152426	101971	185579	670524	329340	130755	89818.2	74927.7	66075.9	368884	155857	78643.7	115313	--	--
WMW0118	Nonane, 2,3-dimethyl-	156.188	C11H24	1053	Hydrocarbons	2884-06-2	10.21	1021.69	64.4	28868.1	36687.6	17683.4	16104.1	23823	12062.3	21722.3	28788.1	21019.2	40092.7	26579.6	31150.2	19204.1	16325.7	18919.8	--	--
XMW0159	2,6,10-Trimethyltridecane	226.266	C16H34	1419	Hydrocarbons	3891-99-4	18.32	1460.39	81	79075.1	132313	104366	50009	90558	96102.5	77858.6	85885.7	77920.7	596162	350932	367468	289610	252825	315446	--	--
XMW0239	Decane, 3-ethyl-3-methyl-	184.219	C13H28	1229	Hydrocarbons	17312-66-2	18.24	1455.92	79.4	61972.5	81603.8	48650.5	64420.5	98581.7	106055	123870	106375	137117	440153	311761	380908	376353	312881	413697	--	--
XMW0200	Tetradecane, 4-methyl-	212.25	C15H32	1459	Hydrocarbons	25117-24-2	17.63	1421.48	61.8	23337.9	32429.1	21995.8	9477.68	33882.6	14709.4	12276.3	14961.3	13340.3	15784.1	14438.3	26053.5	1	6733.08	9971.55	--	--
XMW0261	Heptadecane, 2-methyl-	254.297	C18H38	1765	Hydrocarbons	1560-89-0	22.46	1746.26	69	198878	295420	192049	125796	343728	196303	181533	229643	193816	623685	443784	538462	262897	245482	298777	--	--
XMW0134	Hexadecane, 2,6,11,15-tetramethyl-	282.329	C20H42	1753	Hydrocarbons	504-44-9	18.81	1487.8	82.4	275615	376489	260414	115573	353748	149483	177633	223555	165523	218596	233202	276114	97317.8	122864	126220	--	--
XMW0241	Undecane, 4,8-dimethyl-	184.219	C13H28	1185	Hydrocarbons	17301-33-6	12.78	1158.74	69.9	75402	70074.5	45430.7	55303.8	28489	34763.6	902711	826942	815067	103999	154367	84762.6	80212.2	59771.4	65442.9	--	--
XMW0502	Undecane, 3,8-dimethyl-	184.219	C13H28	1185	Hydrocarbons	17301-30-3	14.94	1274.03	89.8	140933	192749	112984	63696.7	150553	74403.6	99310.3	122957	91290.4	178420	169999	224412	110194	106453	143860	--	--
XMW0577	Nonane, 5-(2-methylpropyl)-	184.219	C13H28	1185	Hydrocarbons	62185-53-9	12.87	1163.55	59.6	56133.7	70074.5	43597.6	52035.4	27080.1	34662.8	902782	832220	815156	10898.3	155390	85010.7	77129.6	59771.4	69489.8	--	--
XMW0612	Undecane, 4,7-dimethyl-	184.219	C13H28	1207	Hydrocarbons	17301-32-5	10.82	1054.66	81.8	53246.6	60059.3	30284	27395.6	50858.3	21195.2	52694.8	66155.4	36439.7	63875.9	59378.1	76267.4	56609.3	47749	63783.5	--	--
XMW0692	Nonane, 2,2,4,4,6,8,8-heptamethyl-	226.266	C16H34	1294	Hydrocarbons	4390-04-9	18.57	1474.72	76.5	4955.82	4395.54	3109.98	51021	54220.2	85089.7	84580.5	74692.2	96429.4	361738	273903	338888	363676	326033	408021	--	--
XMW0875	1-Nonadecene	266.297	C19H38	1892	Hydrocarbons	18435-45-5	22.31	1729.31	88	611188	1.09363e+06	732101	133984	204796	247074	356461	343663	400612	718524	615844	698987	839955	832705	958561	--	--
XMW1299	Heptane, 3,3,5-trimethyl-	142.172	C10H22	908	Hydrocarbons	7154-80-5	10.21	1021.68	79.3	30340.9	36687.6	17907.1	17180.7	26174	12062.3	22305.3	28035.9	21083.5	25767.7	24748.6	33724.6	19204.1	16325.7	18618.8	--	--
XMW1347	Tetradecane, 2,5-dimethyl-	226.266	C16H34	1483	Hydrocarbons	56292-69-4	21.54	1662.46	59.5	27575.1	40200.5	29072.2	22602.9	44395.2	36544.8	33553.5	36870	34340.5	45183.5	27531.6	48356.6	22014.2	20524.3	24550.1	--	--
XMW1472	Cyclohexane, 1-ethyl-2-propyl-	154.172	C11H22	1140	Hydrocarbons	62238-33-9	11.3	1080.21	69.8	1	1	1	152725	27150.2	59839.3	88453.9	85498.6	34189.6	175178	88870.4	132630	144802	128290	169614	--	--
XMW2568	octyl-Cyclohexane	196.219	C14H28	1448	Hydrocarbons	1795-15-9	20.56	1591.35	65.8	115051	119718	141518	84410.3	101188	138830	105435	94222.8	104868	95608	70393.8	81035.5	46891.7	62035.1	63106.7	--	--
XMW3153	1,3-Dimethyl-5-n-hexyladamantane	248.25	C18H32	1598	Hydrocarbons	52873-50-4	19.7	1540.53	44.7	413425	473548	403259	409738	508903	603517	787771	902484	885368	2.10069e+06	2.42035e+06	2.49931e+06	1.49009e+06	1.39314e+06	1.701e+06	--	--
XMW3209	2,6,10-trimethyl-Hexadecane	268.313	C19H40	1727	Hydrocarbons	55000-52-7	20.08	1563.08	52.5	41892.1	38047.8	43987.9	15682.6	35307.1	39554.8	63553.4	38313.4	65632.7	108948	82530	94541.3	65780.3	66104.8	69419.3	--	--
XMW3343	5,5-Dibutylnonane	240.282	C17H36	1627	Hydrocarbons	6008-17-9	20.08	1563.09	53.2	41860.9	38047.8	40330.9	27248.8	40232.7	48771.3	63553.4	36822	65632.7	100425	82530	112740	70407.1	66104.8	69419.3	--	--
XMW3393	3,3,5-trimethyl-Decane	184.219	C13H28	1165	Hydrocarbons	62338-13-0	14.14	1231.02	79.7	3435.08	23832.6	2335.14	18231.7	21380.8	22679	26218.2	22993.9	121361	149940	92332.5	125264	178552	157297	215242	--	--
XMW3578	hexadecyl-Oxirane	268.277	C18H36O	1900	Hydrocarbons	7390-81-0	23.77	1921.22	76	211887	301931	225445	221232	252268	335358	302997	329325	435572	1	1	1	378771	376803	479652	--	--
KMW0100	1-Hepten-3-one	112.089	C7H12O	873	Ketone	2918-13-0	9.33	975.82	59	4914.47	5237	2929.96	4713.77	2551.71	3620.34	4354.72	4641.86	6509.06	9486.75	7718.64	9345.76	7849.97	4500.31	5916.69	--	--
KMW0176	5-Hepten-2-one, 6-methyl-	126.104	C8H14O	974	Ketone	110-93-0	9.48	983.49	93.1	287010	311441	347567	193462	162743	227823	503214	502452	623947	602619	449165	519126	937864	915770	956628	C07287	--
KMW0457	Ethanone, 1-(2-aminophenyl)-	135.068	C8H9NO	1309	Ketone	551-93-9	11.45	1088.49	72.9	315039	289171	306288	163711	138542	165071	291012	267396	286278	749214	557684	528928	520267	524973	572057	--	--
KMW0718	5,9,13-Pentadecatrien-2-one, 6,10,14-trimethyl-, (E,E)-	262.23	C18H30O	2015	Ketone	1117-52-8	23.72	1913.76	91	2.23094e+06	4.01047e+06	3.35687e+06	1.33173e+06	1.77949e+06	2.36223e+06	2.64812e+06	2.71522e+06	3.5253e+06	3.06838e+06	3.28585e+06	3.27381e+06	3.37641e+06	3.25143e+06	3.29432e+06	--	--
WMW0049	5,9-Undecadien-2-one, 6,10-dimethyl-, (Z)-	194.167	C13H22O	1435	Ketone	3879-26-3	18.09	1447.49	95.1	2.2476e+06	3.263e+06	3.15144e+06	1.19041e+06	1.14302e+06	1.75641e+06	3.70102e+06	3.47225e+06	4.93275e+06	5.32365e+06	5.77815e+06	5.816e+06	5.44094e+06	5.19518e+06	5.21549e+06	--	--
XMW0008	Isophorone	138.104	C9H14O	1124	Ketone	78-59-1	12.09	1122.11	76.3	93314.7	80075.7	87888.6	60293.4	56131.1	68334.5	160793	152408	144747	474838	403590	403849	194598	185134	207466	C14743	--
XMW0133	6-Methyl-6-(5-methylfuran-2-yl)heptan-2-one	208.146	C13H20O2	1479	Ketone	50464-95-4	18.76	1485.33	74.7	1.42541e+06	1.64225e+06	1.45168e+06	1.06785e+06	1.33523e+06	1.53278e+06	1.85156e+06	1.82491e+06	1.97077e+06	5.48906e+06	5.47421e+06	5.21853e+06	3.75445e+06	4.02195e+06	3.71474e+06	--	--
XMW0275	3,5,9-Undecatrien-2-one, 6,10-dimethyl-	192.151	C13H20O	1428	Ketone	141-10-6	19.5	1528.58	78	19058.2	25646.5	21099.9	15370.6	8490.73	15563.2	57514.5	42245.3	50462.4	184274	207873	217511	204496	224910	184766	--	--
XMW0160	Megastigmatrienone	190.136	C13H18O	1454	Ketone	38818-55-2	21.14	1632.03	96.2	2.83468e+06	3.68729e+06	2.73384e+06	925180	1.38657e+06	1.60108e+06	4.04734e+06	4.05146e+06	4.68154e+06	5.10557e+06	7.08404e+06	7.14594e+06	2.10096e+06	2.08487e+06	2.07615e+06	--	--
XMW0088	Pyrolo[3,2-d]pyrimidin-2,4(1H,3H)-dione	151.038	C6H5N3O2	1475	Ketone	65996-50-1	17.02	1387.11	71.1	45552.6	59516.6	40521.4	52318	51030.2	49917.3	153436	158902	165342	390084	440705	455786	963378	966041	957961	--	--
XMW0317	ethanone, 1-[6-(dimethylamino)-3,4-dihydro-2-methyl-1(2H)-quinolinyl]-	232.158	C14H20N2O	1838	Ketone	1000396-39-7	23.84	1934.32	64.8	137362	230335	52134	87610.6	209312	201784	1.19765e+06	1.14526e+06	1.52453e+06	475377	493120	881135	312995	228844	305000	--	--
XMW0501	Ethanone, 1-(1-ethyl-3-methyl-1H-pyrazol-4-yl)-	152.095	C8H12N2O	1229	Ketone	1000302-80-6	13.28	1185.21	69	23468.5	15749.8	146296	13594.4	11480.8	15834.8	299233	302701	65241.4	173116	141979	145294	160614	150280	128559	--	--
XMW0737	Ethanone, 1-(2-hydroxy-5-methylphenyl)-	150.068	C9H10O2	1363	Ketone	1450-72-2	19.26	1514.17	72.2	29175.4	40117.7	31751.7	15928.8	17592.3	32844.9	101110	116627	125045	502808	580430	434081	141199	115090	117721	--	--
NMW0270	Benzophenone	182.073	C13H10O	1635	Ketone	119-61-9	21.22	1638	79.8	31715.1	39056.5	31718.4	31431.5	38744.7	43381.7	66632.9	58697.6	94441.3	136325	100532	83634.5	94921.1	64456.4	91586.3	C06354	--
NMW0430	2H-Furo[2,3-h]-1-benzopyran-2-one, 5-methoxy-	216.042	C12H8O4	2016	Ketone	482-48-4	22.11	1706.54	68	1653.11	2235.82	1203.28	4130.9	3640.06	4600.39	10807.2	9816.46	11002.8	22707	30012.1	32461.4	30138.9	33717.4	22285.6	C18082	--
w24	3-Buten-2-one, 4-(4-hydroxy-2,2,6-trimethyl-7-oxabicyclo[4.1.0]hept-1-yl)-	224.141	C13H20O3	1690	Ketone	38274-01-0	21.91	1690.1	63	172926	256825	172729	70666.9	77606.1	128620	357004	372234	619700	3.22551e+06	2.46537e+06	1.94411e+06	2.26099e+06	2.43172e+06	2.13465e+06	--	--
XMW0886	3(2H)-Pyridazinone	96.032	C4H4N2O	885	Ketone	504-30-3	7.42	878.98	56.7	62327.3	74882	55624.4	39557.7	39746.7	64101.9	183879	162776	164880	1	1	1	1	1	1	--	--
XMW0927	2,6,6-Trimethyl-2-cyclohexene-1,4-dione	152.084	C9H12O2	1144	Ketone	1125-21-9	12.5	1144.05	73.5	360008	320134	358514	111389	99749.7	127726	270137	244152	297009	624843	522081	465284	505768	438395	465909	--	--
XMW1087	2(3H)-Furanone, 5-(acetyloxy)dihydro-5-methyl-	158.058	C7H10O4	1226	Ketone	57681-51-3	11.08	1068.63	64.4	391011	404755	397918	160057	120943	150808	241809	234467	284749	186690	151930	134699	297885	261610	305997	--	--
XMW1100	2-Buten-1-one, 1-(2,6,6-trimethyl-1-cyclohexen-1-yl)-	192.151	C13H20O	1417	Ketone	35044-68-9	17.49	1413.17	76.3	417902	522119	389307	244645	243785	322943	570450	537790	637889	765211	837882	871800	706999	641441	629354	--	--
XMW1161	4',6'-Dihydroxy-2',3'-dimethylacetophenone	180.079	C10H12O3	1697	Ketone	7743-14-8	18.42	1466.25	62.6	29518.1	39036.5	26244.1	24997.6	22843.8	24876	56396.6	63630.8	64508.7	120228	112054	65170.1	203044	239935	193650	--	--
D392	Ethanone, 1-(3-pyridinyl)-	121.053	C7H7NO	1113	Ketone	350-03-8	11.8	1107.16	94.1	181401	171726	167064	221305	168756	200942	326887	314642	353880	3.61839e+06	3.23589e+06	2.73362e+06	2.3665e+06	2.263e+06	1.95394e+06	--	--
XMW1651	2',6'-Dimethyl-4'-propoxyacetophenone	206.131	C13H18O2	1643	Ketone	1000195-98-1	18.93	1494.77	58	59607.8	63359.1	63587.2	63506.4	92761.1	120032	149315	155439	192194	248385	239924	170672	376937	243688	390142	--	--
XMW1683	4',6'-Dimethoxy-2',3'-dimethylacetophenone	208.11	C12H16O3	1634	Ketone	1000244-80-3	21.12	1630.95	67.1	120948	93630.6	102295	96886.9	88671.8	134518	349276	409604	542048	672629	582323	397471	397263	436016	558799	--	--
XMW1984	2'-Hydroxy-4'-methoxyacetophenone, acetate	208.074	C11H12O4	1654	Ketone	1000352-92-9	18.74	1484.11	70.5	351170	424707	325930	273491	249176	352687	972705	1.06228e+06	1.26254e+06	458944	482993	441346	131457	127341	150337	--	--
XMW2380	5-octyl-3,3,5-trimethyl-Cyclohexanone	252.245	C17H32O	1856	Ketone	129126-26-7	19.68	1539.32	45.8	1	1	1	1	1	1	1	1	1	1	1	1	1	1	1	--	--
XMW2559	10,10-Dimethyl-4-acetyl-tricyclo[5.2.1.0(1,5)]decane	206.167	C14H22O	1324	Ketone	176171-97-4	19.7	1540.52	46.5	413425	473548	403259	409738	508903	603517	787771	902484	885368	2.10069e+06	2.42035e+06	2.49931e+06	1.49009e+06	1.39314e+06	1.701e+06	--	--
XMW2957	p-Hexylacetophenone	204.151	C14H20O	1639	Ketone	37592-72-6	18.53	1472.25	69.9	36454.9	45463.7	22910.8	16775.6	21486.5	23722.8	76424.6	65646	95546	112952	99896.2	74909.9	50361.3	34252.5	44909.2	--	--
XMW3241	4-(2-hydroxy-2,6,6-trimethylcyclohexyl)-3-Buten-2-one	210.162	C13H22O2	1569	Ketone	55955-46-9	21.71	1675.12	76.5	428801	451797	410001	220672	248780	368235	635259	762157	1.09351e+06	2.96127e+06	2.01179e+06	1.47124e+06	1.20547e+06	1.37067e+06	1.48932e+06	--	--
XMW3360	2-Acetonylcyclohexanone	154.099	C9H14O2	1287	Ketone	6126-53-0	18.65	1479.21	41	861586	944588	861437	697436	751660	853997	1.07338e+06	1.08297e+06	1.31491e+06	1.13293e+06	1.1114e+06	1.10494e+06	556418	494870	538621	--	--
XMW3479	(4aR,5S)-1-Hydroxy-4a,5-dimethyl-3-(propan-2-ylidene)-4,4a,5,6-tetrahydronaphthalen-2(3H)-one	232.146	C15H20O2	1895	Ketone	669064-29-3	22.96	1802.04	69.6	43380.4	91884.1	26290.8	28269.8	72141.2	62364.7	268099	267660	340386	75054.8	61168	51175.9	123255	98286.3	130307	--	--
XMW3671	Spiro[3.6]deca-5,7-dien-1-one,5,9,9-trimethyl	190.136	C13H18O	1473	Ketone	81532-19-6	18.22	1454.83	66.2	84548.7	120623	59995.8	36969.5	56661.7	47398.9	80148.2	82906.8	105825	330759	294892	239633	407182	365285	392546	--	--
XMW3672	1-(4-tert-Butylphenyl)propan-2-one	190.136	C13H18O	1455	Ketone	81561-77-5	14.06	1226.85	71.5	21315.6	12945.3	19261.4	17539.1	16959.8	23263.9	36067.6	37046.1	44240.7	35289.5	27531.6	16132	16168.8	15973.2	21921.2	--	--
XMW3736	5,6,6-trimethyl-Undeca-3,4-diene-2,10-dione	222.162	C14H22O2	-	Ketone	90165-10-9	25.36	2248.35	73	103339	133297	61958.3	91425.8	94515.9	134007	151813	141967	235929	145037	129245	120593	78898.7	76384.1	97729.8	--	--
XMW3741	3,3,5,8,11,11-hexamethyl-Spiro[(tricyclo[6.2.2.0(2,7)]dodeca-5,9-diene)-4,1'-cyclobutane]-12,2'-dione	312.209	C21H28O2	2257	Ketone	91531-41-8	23.54	1884.76	53.8	401814	403232	154245	185158	175994	202962	271394	286942	356146	452673	222795	208385	295717	285370	335100	--	--
XMW3747	6-methyl-2-Heptanone	128.12	C8H16O	956	Ketone	928-68-7	8.9	953.68	62.1	18177.8	19240.1	15772.2	10661.1	7649.57	10438.5	15938.5	15956.8	18873.5	70319.7	39526.4	49336.6	41741.4	45564.5	54891.4	--	--
XMW3752	1-(1-cyclohexen-1-yl)-Ethanone	124.089	C8H12O	1023	Ketone	932-66-1	7.53	884.32	85	53358.4	50022.3	86598.6	39583.7	31773	41975.2	83249.8	85763	113373	237847	257244	230716	201982	152590	176932	--	--
D355	2,6-Octadienenitrile, 3,7-dimethyl-, (Z)-	149.12	C10H15N	1231	Nitrogen compounds	31983-27-4	12.64	1151.71	57.4	53808	30337.8	45533.4	194557	106712	192530	29496.2	30920.8	36518.7	27849.7	22902.4	29547.7	63959.2	73171.6	42801.4	--	--
XMW1812	N-decyl-N-methyl-4-Fluorobenzylamine	279.236	C18H30FN	1911	Nitrogen compounds	1000310-48-1	20.5	1587.67	40.2	73171.8	67805.5	57499.7	54343.5	45417.5	66313.8	91404.5	90275.9	84325.1	268751	286896	262608	167799	123917	91099.1	--	--
XMW2507	2-isocyanato-2-methyl-Propane	99.068	C5H9NO	-	Nitrogen compounds	1609-86-5	8.46	930.82	47.4	7815.55	9011.23	6158.9	6718.49	7566.31	10027.2	17612.4	17973.6	17157.6	1	1	1	1	1	1	--	--
WMW0120	Nonane, 1-iodo-	254.053	C9H19I	1342	Other	4282-42-2	15.35	1295.82	67.3	23455.6	33351.5	19417.2	13327.2	32259.8	16280.5	36790.8	34622.3	22232.3	81418.5	68871.5	56590.1	60265.5	58064.2	69957	--	--
XMW1446	Phosphorocyanidothioic difluoride	126.946	CF2NPS	-	Other	28314-61-6	10.95	1061.51	43	320693	311359	276246	336547	304869	309249	303171	269723	294728	562371	507947	579197	335382	355076	365604	--	--
XMW1563	diethyl(decyloxy)-Borane	226.247	C14H31BO	-	Other	1000152-34-3	22.94	1799.21	66.3	19163.8	13721.9	21703.1	35454.5	39835.5	38995.3	46448.6	46246.7	72942.7	89327.1	66546.2	62135.5	31794.5	20072	34963.4	--	--
XMW0300	Phenol, 3,5-dimethyl-	122.073	C8H10O	1127	Phenol	108-68-9	8.48	931.74	73.6	18609	20176.8	18249.7	11264.8	7778.99	11012.5	22618.6	19398.1	26555.7	245688	161170	166950	196810	169749	159747	--	--
XMW0507	1,3-Benzenediol, 5-pentyl-	180.115	C11H16O2	1632	Phenol	500-66-3	19.34	1518.91	69.6	772216	1.19528e+06	958504	1.01455e+06	1.15568e+06	1.87894e+06	1.95588e+06	1.95674e+06	2.49515e+06	447146	616521	664606	292756	214748	310353	--	--
NMW0262	Phenol, 3,4,5-trimethoxy-	184.074	C9H12O4	1614	Phenol	642-71-7	18.19	1452.89	44.6	1.34842e+06	1.98688e+06	1.90891e+06	703930	697463	1.06798e+06	2.23883e+06	2.16536e+06	3.011e+06	3.17121e+06	3.4785e+06	3.55374e+06	3.32681e+06	3.18089e+06	3.16519e+06	C10765	--
NMW0521	Bisphenol C	256.146	C17H20O2	2274	Phenol	79-97-0	23.08	1819.54	45.4	10170.3	11031.6	6608.2	9649.97	8635.33	12758.3	52182.2	48262.1	70189	198907	179076	151544	108478	113893	115220	C14339	--
XMW2804	4-amino-3-methyl-Phenol	123.068	C7H9NO	1326	Phenol	2835-99-6	20.54	1590.42	52.8	42818.8	44687.4	39628.9	54253.3	69873.6	82313.3	117420	112067	169090	225141	258873	281442	481456	436907	559385	--	--
XMW2993	5-Methyl-2,4-diisopropylphenol	192.151	C13H20O	1496	Phenol	40625-96-5	18.73	1483.45	42.3	818328	1.03447e+06	724586	756132	992880	955825	1.16076e+06	1.11162e+06	1.29847e+06	4.17998e+06	4.50941e+06	4.42061e+06	4.94169e+06	5.38487e+06	5.05733e+06	--	--
XMW3726	2,5-bis(1,1-dimethylethyl)-1,4-Benzenediol	222.162	C14H22O2	1823	Phenol	88-58-4	22.23	1720.04	72.1	71659.4	112073	48028.1	102934	96445.7	108916	98177.3	87714.5	115378	514917	415736	397958	575657	483171	470946	--	--
XMW3792	4-(1,1-dimethylethyl)-2-methyl-Phenol	164.12	C11H16O	1341	Phenol	98-27-1	13.05	1173.01	62.1	19878.1	18068.2	19862.3	11902.4	9743.04	13236.3	34165.3	32467.4	39635	125856	94943.7	71832.2	188977	167249	343075	--	--
XMW2868	Methane sulfonamide	95.004	CH5NO2S	-	Sulfur compounds	3144-09-0	23.85	1936.16	52.3	1	1	1	107770	86044	148176	178076	216547	300154	322300	192160	305438	33407.1	31556.2	34681.5	--	--
XMW3650	Sulfamide	95.999	H4N2O2S	-	Sulfur compounds	7803-58-9	18.26	1456.98	49.6	2.54891e+06	3.37496e+06	2.27504e+06	2.14249e+06	5.39712e+06	2.77726e+06	2.46234e+06	2.74874e+06	1.67775e+06	1.54122e+06	1.77395e+06	2.38845e+06	680378	814591	750296	--	--
KMW0526	2-Buten-1-one, 1-(2,6,6-trimethyl-1,3-cyclohexadien-1-yl)-, (E)-	190.136	C13H18O	1386	Terpenoids	23726-93-4	17.01	1386.62	91.9	1.56588e+06	1.13511e+06	1.48412e+06	1.16218e+06	988489	1.41184e+06	1.46296e+06	1.4258e+06	1.74344e+06	1	1	1	1	1	1	--	--
KMW0694	Nootkatone	218.167	C15H22O	1814	Terpenoids	4674-50-4	22.21	1718.3	79.6	254364	301297	156780	445710	1.16007e+06	750430	2.20002e+06	2.34336e+06	3.00505e+06	2.88515e+06	3.41122e+06	3.42404e+06	2.0511e+06	2.04067e+06	1.43916e+06	C17914	--
KMW0626	Naphthalene, 1,2,3,4-tetrahydro-1,6-dimethyl-4-(1-methylethyl)-, (1S-cis)-	202.172	C15H22	1523	Terpenoids	483-77-2	15.86	1323.72	44.7	313850	253488	267501	123676	136300	197202	349780	398074	429706	145480	119921	95949	139049	119685	200325	--	--
KMW0639	3-Buten-2-one, 4-(2,2,6-trimethyl-7-oxabicyclo[4.1.0]hept-1-yl)-	208.146	C13H20O2	1610	Terpenoids	23267-57-4	18.76	1485.34	74.8	1.42541e+06	1.64225e+06	1.45168e+06	1.06785e+06	1.33523e+06	1.53287e+06	1.88836e+06	1.82491e+06	2.01381e+06	5.52559e+06	5.47421e+06	5.21853e+06	3.75445e+06	4.02195e+06	3.71474e+06	--	--
KMW0662	4-Oxo-β-ionone	206.131	C13H18O2	1665	Terpenoids	29790-29-2	21.59	1666.08	76.5	29157.6	29731.3	24123.7	19842.8	22381.4	28556.7	44318.8	45098.7	55792.4	221103	226233	262639	89319	82474.5	73232.4	--	--
KMW0370	2-Methylisoborneol	168.151	C11H20O	1182	Terpenoids	2371-42-8	14.36	1243	66.3	5.52073e+06	6.25143e+06	4.45783e+06	5.73853e+06	6.9457e+06	6.1618e+06	5.23247e+06	5.26136e+06	4.59279e+06	4.66778e+06	3.84656e+06	4.47969e+06	2.39649e+06	2.60598e+06	2.78482e+06	C20243	--
WMW0035	Phenanthrene, 1,2,3,4,4a,9,10,10a-octahydro-1,1,4a-trimethyl-7-(1-methylethyl)-, (4aS-trans)-	270.235	C20H30	2054	Terpenoids	19407-28-4	23.03	1811.52	55.7	33419.4	29658.8	15313.7	19736.1	18959.6	21536.9	22243.2	23939.6	26529	24330.5	12409	8847.9	16126.8	17983.4	21961.3	--	--
WMW0038	(1R,4aR,4bS,7S,10aR)-1,4a,7-Trimethyl-7-vinyl-1,2,3,4,4a,4b,5,6,7,8,10,10a-dodecahydrophenanthrene-1-carbaldehyde	286.23	C20H30O	2114	Terpenoids	1686-63-1	24.23	2004.53	78.9	112079	111566	61368.1	87728.3	97665.1	131498	131766	147829	185440	174225	101698	84207.1	290209	312595	351274	--	--
XMW0010	1,3,6,10-Cyclotetradecatetraene, 3,7,11-trimethyl-14-(1-methylethyl)-, [S-(E,Z,E,E)]-	272.25	C20H32	1939	Terpenoids	1898-13-1	23.9	1945.38	88	103043	135961	70082.1	63048.2	80191.9	90351.9	148524	135151	147815	499997	295110	186869	385812	420978	467440	C11893	ko00904,ko01110
XMW0176	[1α,4aα,8aα]-1,2,4a,5,6,8a-hexahydro-4-7-dimethyl-1-[1-methylethyl]naphthalene	204.188	C15H24	1440	Terpenoids	31983-22-9	18.87	1491.35	64.6	1	1	1	15786.2	17394.2	25146.4	61645.4	42928.3	59904.5	588235	369016	461099	269934	266230	258959	--	--
XMW0511	3,7,11,15-Tetramethyl-2-hexadecen-1-ol	296.308	C20H40O	2045	Terpenoids	102608-53-7	25.18	2209.03	74.3	6662.21	6341.03	2513.99	5701.17	6886.55	21052	18913.9	18092.7	27306.4	158480	218358	182634	126948	143722	142087	--	--
XMW0705	2-Naphthalenemethanol, 1,2,3,4,4a,5,6,8a-octahydro-.alpha.,.alpha.,4a,8-tetramethyl-, [2R-(2.alpha.,4a.alpha.,8a.beta.)]-	222.198	C15H26O	1598	Terpenoids	473-16-5	23.15	1829.21	64.9	8653.93	14477.9	6099.75	135858	112490	79712.9	67202.6	117548	99053.5	1.13222e+06	871745	1.11271e+06	928228	830485	629778	C09663	--
NMW0065	Bicyclo[2.2.1]heptan-2-ol, 1,7,7-trimethyl-, (1S-endo)-	154.136	C10H18O	1166	Terpenoids	464-45-9	9.65	992.07	59.2	44677.9	36489.4	43389.9	39500.4	38242	44066.1	35229.5	34050.2	37203.9	55891.5	46538.7	42748.5	86236.6	79929.5	85066.1	C01411	--
NMW0315	Chamazulene	184.125	C14H16	1725	Terpenoids	529-05-5	20.89	1613.81	54.3	29128.1	32495.6	13741.9	9077.19	10262	15636.4	196256	177145	210164	46567.5	31992.2	24352.9	40949.6	28679	50739.6	C09633	--
NMW0350	(S,E)-4-Hydroxy-3,5,5-trimethyl-4-(3-oxobut-1-en-1-yl)cyclohex-2-enone	222.126	C13H18O3	1800	Terpenoids	39763-33-2	22.84	1788.38	80.8	77669.3	90710.1	58283.2	51992.6	42080.9	59414	116595	116537	164658	1.88821e+06	1.24941e+06	1.12089e+06	903100	651486	682444	C02533	--
NMW0437	(E,E)-3,7,11,15-tetramethyl-1,6,10,14-Hexadecatetraen-3-ol	290.261	C20H34O	2034	Terpenoids	1113-21-9	24.5	2057.62	69.3	280893	292310	135847	145565	172828	186521	149161	173346	194726	293354	161336	130979	179972	205589	276660	C20681	ko00904
NMW0482	(4aS,4bS,10aS)-1,1,4a-Trimethyl-7-(propan-2-ylidene)-1,2,3,4,4a,4b,5,6,7,9,10,10a-dodecahydrophenanthrene	272.25	C20H32	2171	Terpenoids	57119-12-7	24.14	1987.8	53.9	1	1	1	1	1	1	1	1	1	1	1	1	112850	114739	114833	C11880	ko00904,ko01110
NMW0492	trans-Geranylgeraniol	290.261	C20H34O	2201	Terpenoids	24034-73-9	24.58	2075.06	79.9	1.40508e+06	1.48171e+06	735212	948738	1.10028e+06	1.16453e+06	1.15244e+06	1.28902e+06	1.36479e+06	2.02404e+06	1.1578e+06	936062	1.62842e+06	1.4751e+06	1.98537e+06	C09094	ko00904,ko01110
D214	1-Naphthalenepropanol, .alpha.-ethenyldecahydro-2-hydroxy-.alpha.,2,5,5,8a-pentamethyl-, [1R-[1.alpha.(R*),2.beta.,4a.beta.,8a.alpha.]]-	308.272	C20H36O2	2227	Terpenoids	515-03-7	24.61	2081.89	77.5	771653	856665	397894	487530	636232	790575	785860	830490	1.1264e+06	1.37977e+06	879641	727833	1.06922e+06	1.18575e+06	1.5659e+06	C09183	ko00904,ko01110
XMW0872	6-Isopropenyl-4,8a-dimethyl-1,2,3,5,6,7,8,8a-octahydro-2-naphthalenyl acetate	262.193	C17H26O2	1830	Terpenoids	1000196-33-2	24.41	2040.22	63.1	107381	97433.6	58762.1	98894.9	61979.8	83235.4	195894	195462	261780	85069.5	45548.9	38768.8	31294.5	29018.1	43564.1	--	--
XMW0978	.beta.-iso-Methyl ionone	206.167	C14H22O	1904	Terpenoids	1000285-40-2	25.22	2217.22	65.8	1	1	1	1	1	1	7217.27	5445.84	7847.53	1	1	1	333189	333808	363926	--	--
XMW1093	1, 1, 5-Trimethyl-1, 2-dihydronaphthalene	172.125	C13H16	1396	Terpenoids	1000357-25-8	17.3	1402.62	87.6	252122	233093	269078	133857	109392	180562	422336	434695	505840	233139	196187	125069	195929	150276	209656	--	--
XMW1162	(1S,1aS,1bR,4S,5S,5aS,6aR)-1a,1b,4,5a-Tetramethyldecahydro-1,5-methanocyclopropa[a]indene	204.188	C15H24	1418	Terpenoids	52617-34-2	20.71	1600.2	78.3	14760.2	21161.8	14332.2	101826	100870	127082	319695	312272	347495	179221	259629	245541	583787	604721	603224	--	--
D251	Hibaene	272.25	C20H32	1941	Terpenoids	2359-73-1	24.09	1978.08	78.3	1	1	1	1	1	1	1	1	1	1	1	1	410179	425003	404527	--	--
XMW2342	Ar-himachalen-2-ol	218.167	C15H22O	1816	Terpenoids	119660-66-1	22.56	1756.9	57.7	1	1	1	5990.25	6197.66	6727.86	17763.5	16086.6	22117.6	33209.9	38974.3	41701.9	63637.7	63540.5	48095.4	--	--
XMW2477	Phytol	296.308	C20H40O	2114	Terpenoids	150-86-7	24.76	2112.1	91.8	41288.6	16657.2	17974.4	284335	399846	573918	802035	814443	1.28521e+06	1.34027e+07	1.06038e+07	9.81785e+06	1.01067e+07	9.43663e+06	8.95762e+06	C01389	--
XMW3450	(1E,3E,7E,11E)-4-Isopropyl-1,7,11-trimethylcyclotetradeca-1,3,7,11-tetraene	272.25	C20H32	2020	Terpenoids	64363-64-0	24.3	2018.37	60.5	40081.9	30306.2	15835.7	51239.4	35694.1	55234.7	28858.2	22662.7	33705.4	1	1	1	54436.5	71503.2	135397	--	--
XMW3733	Pulegone	152.12	C10H16O	1237	Terpenoids	89-82-7	12.96	1168.7	56.4	92523.6	92614.4	80422.1	79131.3	82235.6	116137	127128	130226	143604	91178.5	99003.7	95644.9	78330.8	76855.5	55160.1	C09893	ko00902,ko01110

## Sheet: Table S2
Compound ID	Q1 (Da)	Q3 (Da)	Molecular Weight (Da)	Formula	Ionization model	Compounds	Class I	Class II	CAS	Level	K326-1	K326-2	K326-3	LXT-1	LXT-2	LXT-3	LXL-1	LXL-2	LXL-3	LY-1	LY-2	LY-3	BDH-1	BDH-2	BDH-3	cpd_ID	kegg_map
pme2292	89.11	72.08	88.1	C4H12N2	[M+H]+	Putrescine	Alkaloids	Phenolamine	110-60-1	2	876260	831070	1026000	427300	362330	388530	1037100	977020	1040900	1004100	1016600	990950	1217300	1145200	1250400	C00134	ko00330,ko00472,ko00480,ko00960,ko01100,ko01110,ko02010
pma6298	96.04	68.05	95.037	C5H5NO	[M+H]+	3-Hydroxypyridine	Alkaloids	Alkaloids	109-00-2	2	92680	63832	263420	59350	64620	58321	1187100	1149900	1079500	9	9	9	9	9	9	--	--
pme1841	103.12	86.1	102.116	C5H14N2	[M+H]+	Cadaverine	Alkaloids	Phenolamine	462-94-2	2	145540	147410	171710	44379	37929	49017	390310	303060	353990	368600	514960	714640	147550	168920	177560	C01672	ko00310,ko00480,ko00960,ko01100,ko01110
pmb0484	104.1	60.1	103.091	C5H13NO	[M+H]+	Choline	Alkaloids	Alkaloids	62-49-7	3	9614900	9354000	9113600	11109000	10401000	12153000	9482700	9531800	8800500	8854500	9856700	9942700	5479700	5629200	4641700	C00114	ko00260,ko00564,ko01100,ko02010
pme2433	106.09	88	105.079	C4H11NO2	[M+H]+	Diethanolamine	Alkaloids	Alkaloids	111-42-2	3	10561	7460.1	8803.3	7259.5	2794.4	8642	13864	8851.5	14651	81684	83130	76029	73558	89871	119680	C06772	ko00564
MWStz040	116.07	70.07	115.063	C5H9NO2	[M+H]+	Pterolactam	Alkaloids	Alkaloids	38072-88-7	1	25687000	26077000	31986000	16488000	19432000	15202000	18545000	24172000	26035000	26137000	23580000	20327000	7382200	7248500	11984000	--	--
pmb1096	118.07	91	117.058	C8H7N	[M+H]+	Indole	Alkaloids	Plumerane	120-72-9	3	312830	313410	269500	207830	224900	246420	313490	441680	444820	719150	623920	698640	550350	559530	911900	C00463	ko00380,ko00400,ko00402,ko01100,ko01110
MWSmce548	118.09	58.07	117.079	C5H11NO2	[M+H]+	Betaine	Alkaloids	Alkaloids	107-43-7	1	785490	756200	802460	929890	898860	1004600	3978100	2916300	3759800	32983000	30296000	24215000	40031000	40516000	37710000	C00719	ko00260,ko01100,ko02010
pmp001287	120.08	103.05	119.073	C8H9N	[M+H]+	N-Benzylmethylene isomethylamine	Alkaloids	Alkaloids	-	1	28231000	24211000	30820000	25607000	21559000	28377000	35649000	36078000	41350000	59786000	50305000	50183000	46931000	47816000	55491000	--	--
mws0491	122.1	105	121.089	C8H11N	[M+H]+	Phenethylamine	Alkaloids	Alkaloids	64-04-0	3	3476300	2571900	3712400	1627300	1320100	1810900	11082000	9079400	14073000	30558000	42395000	61128000	7157100	6835000	9138200	C05332	ko00360,ko01100
MWS2027	129.03	69	128.022	C4H4N2O3	[M+H]+	Barbituric acid	Alkaloids	Alkaloids	67-52-7	3	108800	138910	116270	252590	324130	217960	210350	249990	259180	425930	272150	325650	621590	615820	751590	C00813	ko00240,ko01100
pmb0785	130.07	103.3	129.058	C9H7N	[M+H]+	Isoquinoline	Alkaloids	Isoquinoline alkaloids	119-65-3	3	87222	51056	61205	47701	40400	42748	66752	51858	75619	104580	94309	94727	19482	12775	31947	C06323	--
pme2693	131.12	114.09	130.111	C6H14N2O	[M+H]+	N-Acetylputrescine	Alkaloids	Phenolamine	18233-70-0	3	535360	432740	284490	340530	308040	397950	400030	438390	460710	1994400	2670500	2540600	875280	718560	786120	C02714	ko00330,ko01100
pmb0501	131.13	114.1	130.122	C5H14N4	[M+H]+	Agmatine	Alkaloids	Phenolamine	306-60-5	3	493480	414820	256600	287690	303780	397080	375070	415240	435840	1983300	2577700	2646700	886680	747070	814030	C00179	ko00330,ko01100
pmp001198	132.1	57.1	131.095	C6H13NO2	[M+H]+	6-Deoxyfagomine	Alkaloids	Alkaloids	197449-09-5	1	4092.8	6966.1	5530.1	41206	37473	65443	5138.7	11176	8307.4	73339	67966	77519	23982	13534	19124	--	--
pmc0682	133.1	105.1	132.069	C8H8N2	[M+H]+	4-Aminoindole	Alkaloids	Plumerane	5192-23-4	2	995610	1248800	1689300	1184400	1098700	911410	575720	585790	600630	310520	242650	153990	167230	108180	176070	--	--
HJKP000649	136.07	91.05	135.068	C8H9NO	[M+H]+	N-benzylformamide	Alkaloids	Alkaloids	6343-54-0	2	16031	15448	68827	168660	185780	203940	70711	63504	54504	40318	30969	38789	9	9	9	C15561	--
pme0489	137.07	108	136.064	C7H8N2O	[M+H]+	N-Methylnicotinamide	Alkaloids	Alkaloids	114-33-0	1	1324800	1510500	1109900	623130	695340	691210	4071800	3826900	3825300	27266000	23773000	21445000	21608000	18933000	14582000	--	--
pme2268	138.06	94.07	137.048	C7H7NO2	[M+H]+	Trigonelline	Alkaloids	Alkaloids	535-83-1	1	8076700	10003000	9122500	8405600	7597600	9389000	11336000	11687000	11907000	9426800	10399000	9159000	17245000	15400000	17231000	C01004	ko00760
pma0948	138.09	121.1	137.084	C8H11NO	[M+H]+	Phenylethanolamine	Alkaloids	Alkaloids	7568-93-6	2	7737.2	16631	21535	175280	171250	163230	20810	18055	29269	11040	18608	35833	9	9	9	C02735	--
pme1137	140.03	94	139.027	C6H5NO3	[M+H]+	6-Hydroxynicotinic acid	Alkaloids	Alkaloids	5006-66-6	3	148850	159770	193480	149940	233560	174410	324990	325900	291710	466580	483110	369230	301310	231890	352960	C01020	ko00760,ko01100
pma2987	142.1	124.09	141.09	C6H11N3O	[M+H]+	Histidinol	Alkaloids	Alkaloids	501-28-0	2	9821300	10409000	9173200	9764600	9444200	10421000	10734000	10729000	11015000	11887000	12460000	11866000	10844000	10654000	10321000	C00860	ko00340,ko01100,ko01110,ko01230
pmp000966	144.1	84.1	143.095	C7H13NO2	[M+H]+	Stachydrine	Alkaloids	Pyrrole alkaloids	471-87-4	3	2034700	1871100	2783600	2648600	2571800	2484900	4764900	5079600	4754000	16341000	18753000	18474000	9698600	12017000	9490500	C10172	--
mws0103	146.06	91	145.053	C9H7NO	[M+H]+	Indole-3-carboxaldehyde	Alkaloids	Plumerane	487-89-8	3	5344800	4716600	5489300	1414400	1256800	1374200	3239600	3057000	3450300	19684000	16759000	13017000	22064000	23020000	16542000	C08493	--
mws0017	146.17	72.2	145.158	C7H19N3	[M+H]+	Spermidine	Alkaloids	Phenolamine	124-20-9	3	9401.6	5994.6	5820.2	12077	9354.2	8678.9	10482	12182	5970.3	9855.7	7667.8	5246	6893.8	6402.6	7177.8	C00315	ko00330,ko00410,ko00480,ko00940,ko01100,ko02010
mws1372	147.09	105	146.084	C9H10N2	[M+H]+	Myosmine	Alkaloids	Alkaloids	532-12-7	2	2785100	3171400	2310700	926670	724850	583170	4024700	3709900	3981400	11820000	12157000	12707000	8472200	6452300	7604300	C10160	--
mws1379	149.11	80	148.1	C9H12N2	[M+H]+	Nornicotine	Alkaloids	Alkaloids	494-97-3	3	35737000	36734000	31758000	15021000	25773000	15520000	79624000	56487000	63634000	32135000	27816000	27289000	27578000	25977000	36477000	C06524	ko00960
mws1373	159.09	118	158.084	C10H10N2	[M+H]+	β-Nicotyrine	Alkaloids	Alkaloids	487-19-4	3	897510	1163400	635960	495500	362940	263300	636140	647120	673440	118450	121700	110040	160300	125020	175160	C10161	--
pmp001196	160.1	98.1	159.09	C7H13NO3	[M+H]+	Calystegine A3	Alkaloids	Alkaloids	131580-36-4	2	16835	19427	12868	15278	13113	13896	14330	17452	17918	14158	25511	19763	26558	22862	22865	C10850	ko00960
mws1371	161.11	107.2	160.1	C10H12N2	[M+H]+	Anatabine	Alkaloids	Alkaloids	581-49-7	1	16919000	18296000	17217000	9377300	8595300	7933600	17666000	20755000	18712000	9200800	7794100	7751000	8684200	7810300	9934100	C10126	ko00960,ko01110
Lmyp000875	161.11	119.06	160.1	C10H12N2	[M+H]+	Dehydroanabasine	Alkaloids	Alkaloids	-	2	2270300	2999800	1722900	1380500	1176500	1078200	1921300	1672800	2265400	1405600	1318100	1120200	7836800	7710100	6001800	--	--
mws0098	160.04	115.99	161.048	C9H7NO2	[M-H]-	Indole-2-carboxylic acid	Alkaloids	Plumerane	1477-50-5	3	13367	7598.3	12537	9	9	9	26018	27098	31437	63284	42994	40865	61068	47048	27777	--	--
mws1417	160.04	116	161.048	C9H7NO2	[M-H]-	Indole-3-carboxylic acid*	Alkaloids	Plumerane	771-50-6	1	151270	107040	87885	53806	53840	53321	196680	211980	243130	5221900	4669400	4071800	4945900	4884900	3813000	C19837	--
mws0102	160.04	116	161.048	C9H7NO2	[M-H]-	Indole-5-carboxylic acid*	Alkaloids	Plumerane	1670-81-1	1	135880	111030	92924	64608	53126	77126	172200	207290	270010	5292200	4582200	3815000	4732000	4864000	3535800	--	--
mws1346	162.08	98	161.069	C6H11NO4	[M+H]+	DL-2-Aminoadipic acid	Alkaloids	Alkaloids	542-32-5	3	9	9	9	9	9	9	127360	99054	95663	1111100	1345800	871030	3446200	6223300	3065000	C00956	ko00300,ko00310,ko00311,ko01100,ko01110,ko01210,ko01230
mws1320	160.08	130.07	161.084	C10H11NO	[M-H]-	Tryptophol	Alkaloids	Plumerane	526-55-6	3	24215	22365	15424	7162.4	11896	9984.7	26311	23823	25609	47256	45365	48746	7507	5168.7	8675	C00955	ko00380
mws1478	163.12	130	162.116	C10H14N2	[M+H]+	Nicotine	Alkaloids	Alkaloids	54-11-5	1	29893000	30521000	29566000	27357000	28973000	27223000	26932000	29348000	27637000	29468000	28611000	29461000	31976000	31102000	30554000	C00745	ko00960,ko01110
Zmbp000555	175.12	130.1	174.079	C10H10N2O	[M+H]+	3-Indole acetamide	Alkaloids	Alkaloids	-	2	241950	262390	200320	49041	65682	67708	401960	494920	456610	619130	611240	523550	568370	496650	364710	--	--
pme1651	176.1	130.1	175.063	C10H9NO2	[M+H]+	Indole 3-acetic acid (IAA)	Alkaloids	Plumerane	87-51-4	2	1342700	804510	723880	505100	668820	761890	847690	889150	1031400	1182300	1343500	1178600	153230	161080	423030	C00954	ko00380,ko01100,ko04075
pmb0312	176.1	91.2	175.063	C10H9NO2	[M+H]+	5-Methoxyindole-3-carbaldehyde	Alkaloids	Plumerane	10601-19-1	2	58587	64863	44303	55430	70446	34835	48417	51721	25612	108840	78875	46537	63357	58836	85428	--	--
pmb0813	176.1	133.2	175.063	C10H9NO2	[M+H]+	1-Methoxyindole-3-carbaldehyde	Alkaloids	Plumerane	67282-55-7	2	18612	20727	21956	26185	26254	31446	22544	28755	30996	75160	72560	63450	60230	53015	63949	--	--
pmp001194	176.09	158.1	175.084	C7H13NO4	[M+H]+	Calystegine B2	Alkaloids	Alkaloids	127414-85-1	2	186630	128990	103260	144750	121450	167420	133080	80118	109670	84370	92127	72185	81828	113600	85042	--	--
pmb0774	177.1	160.3	176.095	C10H12N2O	[M+H]+	N-Hydroxytryptamine*	Alkaloids	Phenolamine	-	2	9	9	9	9	9	9	9	9	9	487120	376450	364400	685380	671070	790050	C17203	ko00380,ko01100
pmf0323	177.1	118	176.095	C10H12N2O	[M+H]+	Cotinine; (S)-1-Methyl-5-(3-pyridinyl)-2-pyrrolidinone	Alkaloids	Alkaloids	486-56-6	1	2105000	2319700	1501600	603640	751090	677030	4375100	4416900	4090700	26471000	23859000	22599000	36005000	31208000	42702000	--	--
Lmyp001840	177.1	80.05	176.095	C10H12N2O	[M+H]+	6-Hydroxy-N-methylmyosmine	Alkaloids	Alkaloids	68104-57-4	1	148600	123830	104630	54380	68056	49151	272270	325380	265030	2132500	1852100	1514600	3115900	2819200	3794700	C21075	ko00760,ko01100
pme2024	177.1	160	176.095	C10H12N2O	[M+H]+	Serotonin*	Alkaloids	Plumerane	50-67-9	2	9	9	9	9	9	9	9	9	9	491220	441850	453180	810180	749420	790950	C00780	ko00380,ko01100
pme2836	178.09	160	177.079	C10H11NO2	[M+H]+	5-Hydroxytryptophol	Alkaloids	Plumerane	154-02-9	3	123170	117940	96115	57156	29084	30203	9	9	9	1115300	1072600	1037900	1608900	1334500	1090200	--	--
pmb1754	184	125	184.073	C5H15NO4P+	[M]+	O-Phosphocholine	Alkaloids	Alkaloids	107-73-3	2	9	9	9	9	9	9	13607	15760	9813.4	19129	25223	26974	28342	30507	35572	C00588	ko00564,ko01100
Hmmp001310	188.07	118.07	187.063	C11H9NO2	[M+H]+	3-Indoleacrylic acid	Alkaloids	Alkaloids	1204-06-4	3	6191400	5595200	4649800	3338600	3472100	4475900	5890200	5581700	7053700	8112800	6972200	7021600	5480000	4736600	7860300	C21283	--
pme2244	190.09	118.07	189.07	C11H11NO2	[M+H]+	3-Indolepropionic acid	Alkaloids	Plumerane	830-96-6	3	21886	22260	11404	30052	18016	27152	30177	18107	46577	60999	57742	72370	100660	57323	64541	--	--
mws0597	190.05	146	191.058	C10H9NO3	[M-H]-	5-Hydroxyindole-3-acetic acid	Alkaloids	Plumerane	54-16-0	3	34823	49494	21233	47618	33292	26399	44160	73970	69852	110710	80452	67903	176470	180160	178440	C05635	ko00380,ko01100
YC512116	193.1	80.05	192.09	C10H12N2O2	[M+H]+	3'-Hydroxycotinine	Alkaloids	Alkaloids	205246-48-6	1	5790100	6336900	4468100	2792600	3041200	3002100	6104600	6392500	6527600	25076000	25354000	24010000	15131000	11788000	13677000	--	--
Lmmp002080	193.13	105.03	192.126	C11H16N2O	[M+H]+	N-(4-Aminobutyl)benzamide	Alkaloids	Phenolamine	5692-23-9	2	827010	380600	503290	399040	289460	488860	688690	526710	473020	502120	710730	931000	426690	375150	531770	--	--
mws2218	195.09	83.06	194.08	C8H10N4O2	[M+H]+	Caffeine	Alkaloids	Alkaloids	58-08-2	2	9	9	12920	9	9	6011.1	16979	9	11068	2091200	1990600	2352300	9	16437	9	C07481	ko00232,ko01100,ko01110
mws2171	201.05	142.9	200.041	C11H8N2S	[M+H]+	Camalexin	Alkaloids	Alkaloids	135531-86-1	3	55449	71111	32953	73415	87362	103350	298930	300290	247940	141670	156890	198480	396080	362730	374220	C21721	--
MWSmce340	203.12	132.09	202.111	C12H14N2O	[M+H]+	L-Praziquanamine	Alkaloids	Alkaloids	99746-73-3	2	760350	864800	705740	279060	277310	238160	802000	777530	778420	2051400	2097500	1863700	3478100	3203300	3358200	--	--
pmb0130	203.12	144	202.111	C12H14N2O	[M+H]+	Acetryptine	Alkaloids	Phenolamine	3551-18-6	2	25873	31586	25836	12660	9	16587	37202	66040	36666	81686	54566	67694	106910	67286	61418	--	--
mws0018	203.22	83	202.216	C10H26N4	[M+H]+	Spermine	Alkaloids	Phenolamine	71-44-3	3	10810000	10618000	10379000	10970000	9922800	10491000	12690000	12008000	11828000	12610000	13232000	13043000	11110000	11724000	10310000	C00750	ko00330,ko00410,ko00480,ko00770,ko01100
pmb0818	206.1	147.5	205.074	C11H11NO3	[M+H]+	Methoxyindoleacetic acid	Alkaloids	Plumerane	3471-31-6	2	1900600	1821400	1417900	1139000	1153600	1471600	1829400	1946800	2295400	2537600	2435600	2473800	1833100	1735200	2889500	C05660	ko00380
MWS1961	205.17	189.13	206.178	C13H22N2	[M-H]-	N,N'-dicyclohexylcarbodiimide	Alkaloids	Alkaloids	538-75-0	2	162470	194580	177330	234640	189160	198100	188220	167650	152290	173620	150160	141860	138000	144520	113920	--	--
Hmcp003783	211.09	193.07	210.079	C13H10N2O	[M+H]+	1-Acetyl-β-carboline	Alkaloids	Alkaloids	-	1	520960	468680	505340	674310	562120	635340	1175600	1188500	1263300	969700	1193500	1699000	326100	241060	401600	--	--
mws0677	219.11	160	218.106	C12H14N2O2	[M+H]+	N-Acetyl-5-hydroxytryptamine	Alkaloids	Alkaloids	1210-83-9	2	395220	355010	224790	152020	173530	214300	272460	358930	380240	198580	200230	181450	170410	136430	198000	C00978	ko00380,ko01100
pmb0426	219.1	174.4	218.142	C13H18N2O	[M+H]+	N,N-Dimethyl-5-methoxytryptamine	Alkaloids	Alkaloids	1019-45-0	2	53375	37212	72692	116840	107100	95223	48469	57524	43996	9	9	9	9	9	9	C08309	--
Lmlp000240	225.19	84.08	224.34	C13H24N2O	[M+H]+	Cuscohygrine	Alkaloids	Alkaloids	454-14-8	2	15909	20687	26568	32260	42205	45167	46438	36363	41878	35758	48930	40652	18072	21133	31624	C06521	ko00960,ko01110
pmb0490	235.14	147.04	234.137	C13H18N2O2	[M+H]+	p-Coumaroylputrescine	Alkaloids	Phenolamine	34136-53-3	3	89033	51091	43661	260280	48874	83535	1135300	1279200	1383700	12333	76286	133500	9	9	9	C18326	ko00330,ko01100
mws1383	243.09	145	242.08	C12H10N4O2	[M+H]+	Lumichrome	Alkaloids	Alkaloids	1086-80-2	3	17316	11450	16246	12608	13605	13656	23905	26240	19034	71046	71823	68584	62762	73954	41186	C01727	ko00740
Lmmp001410	253.15	165.05	252.147	C13H20N2O3	[M+H]+	Dihydrocaffeoylputrescine	Alkaloids	Phenolamine	-	2	97866	9	98870	125810	180260	604520	492910	373910	368160	52840	9	9	9	9	9	--	--
Lmlp003161	265.15	177.06	264.147	C14H20N2O3	[M+H]+	N-Feruloylputrescine	Alkaloids	Phenolamine	501-13-3	2	5008800	3522300	3292900	3399500	3361000	6563300	34863000	33096000	37323000	817010	2902400	3020000	9	9	9	C10497	ko00330,ko01100
pma2172	268.13	121	267.126	C17H17NO2	[M+H]+	Cinnamoyltyramine	Alkaloids	Alkaloids	20384-14-9	2	35732	44104	40515	20806	29821	24983	192150	139860	204120	7786.5	9	18313	9	9	9	--	--
pmp001252	284.13	147.04	283.121	C17H17NO3	[M+H]+	p-Coumaroyltyramine	Alkaloids	Phenolamine	36417-86-4	1	551720	576070	664320	492590	425500	473690	2021800	2269000	2251100	302790	401570	569630	27277	18175	29389	--	--
mws1604	306.21	137	305.199	C18H27NO3	[M+H]+	Capsaicin	Alkaloids	Alkaloids	404-86-4	3	110350	101810	109260	95508	72191	62664	245130	235290	255860	278670	226960	258160	220110	224140	221570	C06866	ko00998,ko01100,ko01110
MWSmce304	309.16	281.16	310.165	C16H24NO5	[M-H]-	Sinapine	Alkaloids	Alkaloids	18696-26-9	3	252560	413120	407780	422200	537070	535410	375900	362540	382340	9	9	9	9	9	9	C00933	ko00940
Lmtn001630	312.11	150.05	313.116	C14H19NO7	[M-H]-	2-Glucosyloxy-2-phenylacetic acid amide	Alkaloids	Alkaloids	-	2	15190	38042	21786	11554	13153	13589	21586	26461	25994	22601	29559	28996	41551	16195	24535	--	--
mws1433	314.14	177.05	313.131	C18H19NO4	[M+H]+	N-Feruloyltyramine	Alkaloids	Phenolamine	66648-43-9	1	29439000	36548000	32801000	23943000	21487000	19813000	41168000	40379000	42908000	1415900	1820700	3128500	215550	190100	356860	C02717	--
YC512115	325.15	163.13	324.147	C19H20N2O3	[M+H]+	Nicotine-N-glucoside	Alkaloids	Alkaloids	911474-72-1	2	43972000	48273000	36210000	31472000	27273000	29532000	31183000	32451000	30180000	1183600	6476500	1887400	2587900	3254500	5994300	--	--
YC512112	325.18	163.12	324.169	C16H24O5N2	[M+H]+	Anabasine-glucoside	Alkaloids	Alkaloids	-	1	26382000	31086000	19511000	17732000	17790000	14966000	18838000	15621000	17512000	643150	593070	665270	890440	792390	938520	--	--
mws0983	326.31	62.06	325.298	C20H39NO2	[M+H]+	N-Oleoylethanolamine	Alkaloids	Alkaloids	111-58-0	1	601720	999860	1139100	987070	1214800	1149100	605670	649380	599710	584830	569170	785450	118450	99472	167590	C20792	--
pmb0776	337.15	177.4	336.147	C20H20N2O3	[M+H]+	N-Feruloyltryptamine	Alkaloids	Phenolamine	53905-13-8	3	33511	51024	31263	88469	35534	38812	115450	104870	112730	36865	19414	17888	9466.2	5969.8	4212.1	--	--
Lmyp000435	339.16	177.1	338.148	C16H22N2O6	[M+H]+	Nicotine-N-glucuronide	Alkaloids	Alkaloids	152306-59-7	2	7388300	8283300	5600100	2811200	3108100	2764100	6848800	7953500	7588400	92618	55319	68065	49740	44153	54465	--	--
YC512113	339.16	177.1	338.148	C16H22N2O6	[M+H]+	Cotinine-glucoside	Alkaloids	Alkaloids	-	3	7131700	8447900	6034500	2778100	2699300	2446400	6434800	7281800	6944400	75004	60295	63832	42811	45457	36730	--	--
pmb2211	343.3	240.7	342.288	C19H38N2O3	[M+H]+	Cocamidopropyl betaine	Alkaloids	Alkaloids	4292-10-8	3	56038	38732	43064	67760	43385	41122	31425	29458	39774	99294	125960	274770	38788	58610	105590	--	--
HJAP050	344.15	177.05	343.142	C19H21NO5	[M+H]+	N-Feruloyl-3-methoxytyramine	Alkaloids	Phenolamine	78510-19-7	1	1902400	2044600	1375800	833150	460480	541820	3338300	3566500	3623200	11453	39525	46127	9	9	9	--	--
Hmjp006104	344.15	177.05	343.142	C19H21NO5	[M+H]+	N-Cis-Feruloyl-3'-O-methyldopamine	Alkaloids	Alkaloids	-	1	24063000	27482000	26183000	11322000	9622500	9967500	44247000	43891000	45402000	936700	1990200	3328200	99530	38053	239270	--	--
pmb0891	382.2	220.2	381.165	C16H23N5O6	[M+H]+	Cis-Zeatin-7-N-glucoside	Alkaloids	Alkaloids	38165-56-9	2	4944500	5524700	5837800	4666700	4450500	4548200	3021300	3567500	3414400	226980	274560	278940	140730	140360	168270	C16443	ko00908,ko01110
Lmmp006281	396.33	396.33	395.319	C27H41NO	[M+H]+	Solasodiene	Alkaloids	Steroid alkaloids	3669-17-8	2	135690	61885	113050	21284	15151	33668	363610	334760	444240	9	9	9	38254	49950	98932	--	--
Lmmp004821	400.36	400.36	399.35	C27H45NO	[M+H]+	Demissidine	Alkaloids	Steroid alkaloids	474-08-8	3	190380	184680	128220	137730	70463	84555	1142300	1219200	1798100	772910	704420	853800	736020	604060	823800	--	--
pmb0500	411.19	177.05	410.184	C23H26N2O5	[M+H]+	N-p-Coumaroyl-N'-feruloylputrescine	Alkaloids	Phenolamine	380302-96-5	2	9	9	9	9	9	9	186620	287760	292440	35479	31018	41149	9	9	9	--	--
GQ512004	456.25	310.21	455.242	C25H33N3O5	[M+H]+	N1-Dihydrocaffeoyl-N10-coumaroyl spermidine	Alkaloids	Phenolamine	-	3	104280	49358	9	87942	107930	238280	520690	369610	312280	9	9	9	9	9	9	--	--
Lmmp003112	472.24	222.11	471.237	C25H33N3O6	[M+H]+	Caffeoyl-dihydrocaffeoyl spermidine	Alkaloids	Phenolamine	-	1	39543000	7149400	13381000	22473000	31961000	68489000	107570000	87765000	86817000	9	9	9	9	9	9	--	--
pmn001726	470.23	334.18	471.237	C25H33N3O6	[M-H]-	N1-Caffeoyl-N3-dihydrocaffeoyl spermidine	Alkaloids	Phenolamine	-	1	1160000	200980	314100	622030	376110	1536400	2474100	1393900	1370000	9	9	9	9	9	9	--	--
pmb1912	474.17	327	473.166	C20H23N7O7	[M+H]+	10-Formyltetrahydrofuran	Alkaloids	Alkaloids	2800-34-2	1	244920	309560	296320	219930	268900	236410	299710	292990	309990	319670	335960	343350	425060	327560	380670	C00234	ko00670,ko00970,ko01100,ko01200
Lmmp002914	474.26	222.12	473.253	C25H35N3O6	[M+H]+	Bis(Dihydrocaffeoyl)spermidine	Alkaloids	Phenolamine	-	1	7654800	1991800	6800700	6672400	7951300	15750000	35732000	26399000	22040000	9	9	9	9	9	9	--	--
Lmtn001569	474.16	312.1	475.169	C20H29NO12	[M-H]-	2-Glucosyl-glucosyloxy-2-phenylacetic acid amide	Alkaloids	Alkaloids	-	1	327080	417420	303460	581940	412110	401240	256860	212390	202350	9	9	9	9	9	9	--	--
pmn001727	474.18	312.12	475.184	C24H29NO9	[M-H]-	N-(4-O-(Glucosyl)-E-feruloyl)-tyramine	Alkaloids	Phenolamine	-	1	3379600	3812700	2578800	1263400	770250	704110	1391800	1395600	1082700	9	9	9	9	9	9	--	--
pma0680	484.24	220.1	483.237	C26H33N3O6	[M+H]+	N1-Caffeoyl-N10-Feruloylspermidine	Alkaloids	Phenolamine	-	2	414980	117520	125130	139610	210470	463830	1033400	869950	1049000	9	9	9	9	9	9	--	--
Hmgp006095	492.2	325.11	491.194	C28H29O7N	[M+H]+	Lyciumamide C	Alkaloids	Phenolamine	-	2	38632	30847	46777	39226	31702	30671	98347	120520	111280	2294.2	9524.6	13334	2862.4	2583.5	5504.7	--	--
mws1138	551.15	303.04	550.143	C24H26N2O13	[M+H]+	Betanin (Betanidin-5-O-glucoside)	Alkaloids	Alkaloids	7659-95-2	3	547830	795630	594410	165790	242830	250360	217320	229950	195780	11046	6280.1	9256.5	9	9	9	C08540	ko00965,ko01110
pmb0492	584.28	325	583.268	C34H37N3O6	[M+H]+	N',N'',N'''-p-Coumaroyl-cinnamoyl-caffeoyl spermidine	Alkaloids	Phenolamine	-	3	66545	63568	58732	94493	65967	72068	93876	62420	124640	9	9	9	9	9	9	--	--
Hmfp002478	610.38	592.38	609.386	C33H55NO9	[M+H]+	Esculeogenin B-O-glucoside	Alkaloids	Alkaloids	-	3	4959700	5069500	6747300	681900	998360	1141900	1569200	1251700	1426600	9	9	9	9	9	9	--	--
Hmfp002251	610.38	592.38	609.387	C33H55NO9	[M+H]+	Esculeogenin B1-O-glucoside	Alkaloids	Alkaloids	-	3	15228000	17873000	20874000	2769800	3889400	3543700	4038500	4747300	4693700	9	9	9	9	9	9	--	--
Hmfp002048	610.39	592.39	609.387	C33H55NO9	[M+H]+	Esculeogenin A-27-O-glucoside	Alkaloids	Alkaloids	1082948-39-7	3	13806000	15367000	20908000	2381300	3440500	3421900	3262100	3660700	4158500	9	9	9	9	9	9	--	--
pmp001254	625.25	488.17	624.247	C36H36N2O8	[M+H]+	Grossamide	Alkaloids	Alkaloids	80510-06-1	1	12549000	19155000	13005000	7217100	5742900	5675200	24354000	24985000	28546000	1507800	2327500	4773000	707550	622760	1257700	--	--
pmp001253	625.25	488.17	624.247	C36H36N2O8	[M+H]+	Cannabisin F	Alkaloids	Phenolamine	163136-19-4	1	4267600	5798600	5184600	2689500	2129300	2314700	5179400	5186400	5818400	585090	708200	1647800	471450	450500	700940	C17910	--
Hmgp006701	625.25	325.11	624.247	C36H36O8N2	[M+H]+	Lyciumamide A	Alkaloids	Phenolamine	-	1	9538700	13285000	10331000	5649500	4336400	4487200	10625000	11789000	12506000	979870	1222900	2015400	862280	685940	1260800	--	--
pmp001187	625.25	460.2	624.247	C36H36N2O8	[M+H]+	1-(Dihydroxyphenyl)-N2,N3-bis(4-hydroxyphenethyl)-(5-8)-dimethoxy-1,2dihydronaphthalene-2,3-dicarboxamide	Alkaloids	Alkaloids	-	1	2248600	4152800	2356100	1288500	1039500	1235400	5150600	5624200	6019700	350490	468520	1008700	103300	100150	189500	--	--
pmn001724	632.28	470.23	633.29	C31H43N3O11	[M-H]-	Lycibarbarspermidine B*	Alkaloids	Alkaloids	-	2	42659	26384	20755	63153	60952	46538	125270	80595	108280	9	9	9	9	9	9	--	--
pmn001723	632.28	470.23	633.29	C31H43N3O11	[M-H]-	Lycibarbarspermidine A*	Alkaloids	Alkaloids	-	2	17640	11197	4190.2	34249	9	60497	75463	60680	23105	9	9	9	9	9	9	--	--
pmp001186	641.25	504.2	640.242	C36H36N2O9	[M+H]+	7-Hydroxy-1-(3,4-dihydroxyphenyl)-N2,N3-bis(4-hydroxyphenethyl)-6,8-dimethoxy-1,2-dihydronaphthalene-2,3-dicarboxamide	Alkaloids	Alkaloids	-	2	55064	40555	31370	8512.5	11795	11775	95014	112060	128960	9	9	9	9	9	9	--	--
pmp001179	643.26	506.2	642.258	C36H38N2O9	[M+H]+	(E)-2-(4,5-Dihydroxy-2-(3-((4-hydroxyphenethyl)amino)-3-oxopropyl)phenyl)-3-(4-hydroxy-3,5-dimethoxyphenyl)-N-(4-hydroxyphenethyl)acrylamide	Alkaloids	Alkaloids	-	2	11714	14360	12942	7868.8	6806.1	7317.6	44843	39416	27444	4128.9	6740.9	8909.3	9	4050.8	9	--	--
pmp001190	655.26	518.2	654.258	C37H38N2O9	[M+H]+	(5-8)-Hydroxy-1-(hydroxylmethoxyphenyl)-N2,N3-bis(4-hydroxyphenethyl)-(5-8)-dimethoxy-1,2-dihydronaphthalene-2,3-dicarboxamide	Alkaloids	Alkaloids	-	3	532710	855800	555620	278440	226180	236920	1438900	1575900	1647100	73867	90156	159390	40335	34702	93947	--	--
ML10198895	88.04	88.04	89.048	C3H7NO2	[M-H]-	N-Methylglycine	Amino acids and derivatives	Amino acids and derivatives	107-97-1	2	5888.2	8528.4	9	7490.7	7810.9	7542.5	9020.9	7815.9	4439.8	73044	87016	73765	55325	90932	58680	C00213	ko00260,ko00330,ko01100
pme1987	88.05	71	89.048	C3H7NO2	[M-H]-	L-Alanine	Amino acids and derivatives	Amino acids and derivatives	56-41-7	2	3724.2	3068.5	1023.8	3782.3	3163.9	3727.2	9	3370.4	5973.2	21035	22649	26130	12037	9348.7	11630	C00041	ko00250,ko00270,ko00430,ko00450,ko00710,ko00970,ko00998,ko01100,ko01110,ko01200,ko01230,ko02010,ko04122
pme3017	104.07	58	103.063	C4H9NO2	[M+H]+	2-Aminoisobutyric acid	Amino acids and derivatives	Amino acids and derivatives	62-57-7	3	6237700	6577900	6340600	6782700	7557000	7313200	6011500	6421900	6483100	6320900	6586200	6715500	3846800	4091500	3034200	C03665	--
pme3033	104.07	86	103.063	C4H9NO2	[M+H]+	N,N-Dimethylglycine	Amino acids and derivatives	Amino acids and derivatives	1118-68-9	3	890200	884120	853390	1127100	933990	1049500	1197000	1269300	1440300	3962800	4015200	4152600	933950	754880	1003900	C01026	ko00260,ko01100
pme0010	106	60	105.043	C3H7NO3	[M+H]+	L-Serine	Amino acids and derivatives	Amino acids and derivatives	56-45-1	2	197050	176950	198820	197110	175180	204420	340880	279920	316360	1574200	1495500	1363600	1501100	1242800	2027700	C00065	ko00260,ko00261,ko00270,ko00460,ko00600,ko00630,ko00920,ko00970,ko01100,ko01110,ko01200,ko01230,ko02010
pme2122	112.09	95	111.08	C5H9N3	[M+H]+	Histamine	Amino acids and derivatives	Amino acids and derivatives	51-45-6	3	218830	210760	155960	1491800	1250700	1314900	736410	668370	691410	793330	742300	614970	399120	419720	315240	C00388	ko00340,ko01100,ko01110
pme0006	116.07	70.1	115.063	C5H9NO2	[M+H]+	L-Proline	Amino acids and derivatives	Amino acids and derivatives	147-85-3	1	12441000	13129000	10790000	13315000	13650000	14255000	14376000	14981000	14798000	10216000	10122000	10925000	584090	561080	888430	C00148	ko00330,ko00332,ko00970,ko01100,ko01110,ko01230,ko02010
pme3193	116.04	74	117.043	C4H7NO3	[M-H]-	N-Acetyl-L-glycine	Amino acids and derivatives	Amino acids and derivatives	543-24-8	3	12518	19005	8139.5	12057	8816.6	11386	29982	36877	25984	115430	134760	138020	34766	27960	25959	--	--
pme0066	116.1	74	117.054	C3H7N3O2	[M-H]-	Guanidinoacetate	Amino acids and derivatives	Amino acids and derivatives	352-97-6	2	2377	3632.9	3444.4	2684.3	1532.8	1643.9	6897	6067.1	3026.9	7028.5	6996.6	11952	13675	12550	16930	C00581	ko00260,ko00330,ko01100
mws0256	118.09	72.1	117.079	C5H11NO2	[M+H]+	L-Valine	Amino acids and derivatives	Amino acids and derivatives	72-18-4	1	6535100	6336300	9472200	26328000	19374000	28047000	16205000	17019000	19549000	103000000	102820000	109600000	21114000	22635000	18469000	C00183	ko00280,ko00290,ko00311,ko00460,ko00770,ko00966,ko00970,ko01100,ko01110,ko01210,ko01230,ko02010
pme0120	118.09	101	117.079	C5H11NO2	[M+H]+	5-Aminovaleric acid	Amino acids and derivatives	Amino acids and derivatives	660-88-8	2	70751	59714	54110	41687	42670	48380	96846	88410	121640	558480	473060	430640	2205200	1927000	1905500	C00431	ko00310,ko00330,ko01100
mws0230	120.07	74	119.058	C4H9NO3	[M+H]+	L-Threonine	Amino acids and derivatives	Amino acids and derivatives	72-19-5	1	76453	64823	62701	9	9	9	211590	218130	266580	2285200	2187400	1959500	3127100	3005100	3016000	C00188	ko00260,ko00261,ko00290,ko00860,ko00970,ko01100,ko01110,ko01230,ko02010
pme0195	120.02	62	121.02	C3H7NO2S	[M-H]-	L-Cysteine	Amino acids and derivatives	Amino acids and derivatives	52-90-4	2	68523	83524	64169	96911	64373	65712	81812	85312	87592	77704	79382	84581	79141	85583	80020	C00097	ko00260,ko00270,ko00311,ko00332,ko00430,ko00460,ko00480,ko00730,ko00770,ko00920,ko00970,ko01100,ko01110,ko01200,ko01230,ko04122
MWS0813	128.04	82.03	129.043	C5H7NO3	[M-H]-	5-Oxoproline*	Amino acids and derivatives	Amino acids and derivatives	149-87-1	2	155130	146730	182290	120290	118520	171140	501710	395280	517300	386120	427290	645850	26858	41239	39831	C02237	ko01100
mws0263	128.04	82.03	129.043	C5H7NO3	[M-H]-	5-Oxo-L-Proline*	Amino acids and derivatives	Amino acids and derivatives	98-79-3	2	144220	140700	190680	123120	123060	183360	459800	402810	489070	379890	442640	582750	33463	38657	49508	C01879	ko00480,ko01100
ML10181668	130.09	84.08	129.079	C6H11NO2	[M+H]+	Cycloleucine	Amino acids and derivatives	Amino acids and derivatives	52-52-8	1	60847	41888	64131	38473	26019	22287	131380	182640	201150	1379300	1266100	1357700	851860	722740	781120	C03969	--
Zmdp000376	130.09	84.08	129.09	C5H11N3O	[M+H]+	4-Guanidinobutanal	Amino acids and derivatives	Amino acids and derivatives	-	3	7591300	5786400	10239000	15411000	12296000	15008000	21832000	24556000	24832000	16961000	15050000	18836000	4914900	4873900	3420700	--	--
mws0712	130.05	86	131.058	C5H9NO3	[M-H]-	N-Propionylglycine	Amino acids and derivatives	Amino acids and derivatives	21709-90-0	2	106180	82427	106020	68820	63252	95412	251890	272410	278410	359200	413280	525470	238150	164740	226090	--	--
mws0216	132.07	86	131.058	C5H9NO3	[M+H]+	Trans-4-Hydroxy-L-proline	Amino acids and derivatives	Amino acids and derivatives	51-35-4	2	70810	94337	61320	9	9	14317	104130	112670	121920	9	9	9	384800	371550	339610	C01157	ko00330,ko01100,ko02010
mws0258	132.1	86	131.095	C6H13NO2	[M+H]+	L-Isoleucine*	Amino acids and derivatives	Amino acids and derivatives	73-32-5	1	376290	371120	860260	6635000	4394600	5257000	1925800	1750800	1941500	15397000	12825000	15509000	1812000	3233700	1920100	C00407	ko00280,ko00290,ko00460,ko00960,ko00966,ko00970,ko01100,ko01110,ko01210,ko01230,ko02010
pme2679	132	86	131.095	C6H13NO2	[M+H]+	L-Allo-isoleucine	Amino acids and derivatives	Amino acids and derivatives	1509-34-8	2	1104200	1043400	1702200	4838500	2635500	3922600	3606400	3955500	4669000	56800000	61316000	66449000	14084000	14991000	13846000	C21096	--
mws1587	132.1	86	131.095	C6H13NO2	[M+H]+	L-Norleucine*	Amino acids and derivatives	Amino acids and derivatives	327-57-1	1	439520	387870	781150	6754800	4357300	5297300	1873500	2239100	2229900	14673000	13434000	15153000	1751700	2780100	2074800	C01933	--
mws0227	132.1	86.2	131.095	C6H13NO2	[M+H]+	L-Leucine*	Amino acids and derivatives	Amino acids and derivatives	61-90-5	1	481190	408860	806070	6525600	4166300	5300600	1809800	2198500	2022700	14820000	12564000	15256000	1395700	2675200	1859200	C00123	ko00280,ko00290,ko00966,ko00970,ko01100,ko01110,ko01210,ko01230,ko02010
mws0001	133.06	74	132.054	C4H8N2O3	[M+H]+	L-Asparagine	Amino acids and derivatives	Amino acids and derivatives	70-47-3	2	1009900	872480	564700	199870	191120	321150	2273200	2458600	2701600	2512000	696870	1605400	10687000	9672400	37198000	C00152	ko00250,ko00460,ko00970,ko01100,ko01110,ko01230
pme2527	133	116	132.09	C5H12N2O2	[M+H]+	L-Ornithine	Amino acids and derivatives	Amino acids and derivatives	70-26-8	2	39717	46177	31035	10793	9	18724	93866	100500	98972	262720	241070	281350	496160	426480	1596800	C00077	ko00220,ko00330,ko00472,ko00480,ko01100,ko01110,ko01210,ko01230,ko02010
MWSmce609	134.04	74.02	133.038	C4H7NO4	[M+H]+	L-Aspartic acid	Amino acids and derivatives	Amino acids and derivatives	56-84-8	1	61117	61714	43785	66334	58174	84991	163830	128770	160650	4230900	3193200	2972100	4907000	3437200	5545800	C00049	ko00220,ko00250,ko00260,ko00261,ko00270,ko00300,ko00340,ko00410,ko00460,ko00710,ko00760,ko00770,ko00970,ko01100,ko01110,ko01200,ko01210,ko01230,ko02010
MWSmce585	104.07	59.01	139.04	C4H9NO2	[M-Cl]+	Methyl 3-aminopropanoate	Amino acids and derivatives	Amino acids and derivatives	3196-73-4	3	5816700	5839600	5748400	6982600	6945800	6936900	5626100	5968400	5780000	5251200	5673600	6173800	3170800	3236200	2748800	--	--
Hmsp000364	144.1	98.09	143.095	C7H13NO2	[M+H]+	L-Cyclopentylglycine	Amino acids and derivatives	Amino acids and derivatives	2521-84-8	2	43569	35405	66395	160830	163890	202390	88313	81414	83699	180040	153250	161850	308380	252360	269170	--	--
Rfmb320	144.1	84.08	143.095	C7H13NO2	[M+H]+	1-Methylpiperidine-2-carboxylic acid	Amino acids and derivatives	Amino acids and derivatives	7730-87-2	2	5528300	5575300	7194700	4562500	4990000	4961200	11953000	13014000	11085000	33972000	32148000	31053000	21934000	18829000	18993000	--	--
mws0340	143.03	111	144.042	C6H8O4	[M-H]-	2,3-Dimethylsuccinic acid	Amino acids and derivatives	Amino acids and derivatives	13545-04-5	3	64248	64683	38181	44610	47828	56494	40359	26898	39972	9	9	9	18109	15313	21671	--	--
Rfmb318	144.1	84.08	144.092	C7H14NO2+	[M]+	D-Proline betaine	Amino acids and derivatives	Amino acids and derivatives	1195-94-4	2	2530000	2723800	3518200	2154400	2539400	2497300	6003200	6123400	5986400	16779000	18275000	19196000	13162000	10458000	10587000	C21514	--
pme0193	147.08	84	146.069	C5H10N2O3	[M+H]+	L-Glutamine	Amino acids and derivatives	Amino acids and derivatives	56-85-9	3	6176100	5195500	4907200	2888700	2181900	3278300	6998300	7465900	8554100	20923000	20539000	19233000	13859000	13787000	17067000	C00064	ko00220,ko00230,ko00240,ko00250,ko00630,ko00750,ko00910,ko00970,ko01100,ko01230,ko02010
pme0026	147.11	84	146.106	C6H14N2O2	[M+H]+	L-Lysine	Amino acids and derivatives	Amino acids and derivatives	56-87-1	1	5451100	4464300	4229500	2435500	1981000	2897200	6484600	6802500	7904200	21532000	20842000	20449000	14880000	14629000	18323000	C00047	ko00300,ko00310,ko00780,ko00960,ko00970,ko01100,ko01110,ko01210,ko01230,ko02010
pme0014	148.06	84	147.053	C5H9NO4	[M+H]+	L-Glutamic acid	Amino acids and derivatives	Amino acids and derivatives	56-86-0	1	156870	73144	130740	9	9	9	395640	607270	449610	9212300	10012000	6398700	21710000	21626000	17269000	C00025	ko00220,ko00250,ko00330,ko00332,ko00340,ko00430,ko00480,ko00630,ko00650,ko00660,ko00860,ko00910,ko00970,ko01100,ko01110,ko01200,ko01210,ko01230,ko02010
mws1050	148.06	88	147.053	C5H9NO4	[M+H]+	O-Acetylserine	Amino acids and derivatives	Amino acids and derivatives	5147-00-2	2	41784	29562	27456	48949	53765	42630	65231	67342	63483	532390	477270	372320	1501400	1507100	914550	C00979	ko00270,ko00908,ko00920,ko01100,ko01110,ko01200,ko01230,ko04122
Zmzn000113	146.05	102.06	147.053	C5H9NO4	[M-H]-	L-threo-3-Methylaspartate	Amino acids and derivatives	Amino acids and derivatives	6061-13-8	1	172030	184660	161880	142320	130730	184860	487130	526100	590260	1856100	2037100	1834000	1216800	1396900	1124700	C03618	ko00630,ko00660,ko01100,ko01200
mws0254	156.08	110	155.069	C6H9N3O2	[M+H]+	L-Histidine	Amino acids and derivatives	Amino acids and derivatives	71-00-1	3	5952100	5879300	3987200	2490000	1868100	2445600	6547300	6512400	7227800	14733000	11178000	10561000	12004000	11946000	23558000	C00135	ko00340,ko00410,ko00970,ko01100,ko01110,ko01230,ko02010
pme0128	159.08	88	160.085	C6H12N2O3	[M-H]-	L-Alanyl-L-Alanine	Amino acids and derivatives	Amino acids and derivatives	1948-31-8	3	21540	28546	22916	28627	34739	26102	37557	25233	30630	55497	71718	89683	11033	9	9	--	--
mws1550	162.06	73.1	161.051	C6H11NO2S	[M+H]+	S-Allyl-L-cysteine	Amino acids and derivatives	Amino acids and derivatives	21593-77-1	3	164630	154520	160030	34205	37288	61867	55581	72822	71191	9	9	9	9	9	9	C16759	--
pme3382	160.06	98	161.069	C6H11NO4	[M-H]-	N-Acetyl-L-threonine	Amino acids and derivatives	Amino acids and derivatives	17093-74-2	2	72946	85291	100700	248660	205070	290210	173510	219900	233710	724220	725230	782470	197530	158440	159550	--	--
pme2914	161.05	99	162.053	C6H10O5	[M-H]-	3-Hydroxy-3-methylpentane-1,5-dioic acid	Amino acids and derivatives	Amino acids and derivatives	503-49-1	1	3663000	3176800	3249100	4358700	3424300	3493600	6680300	6569800	6678600	4987700	4403000	4185800	6501800	6398500	4708400	C03761	--
pme2758	162.04	144	163.048	C5H9NO5	[M-H]-	4-Hydroxy-L-glutamic acid	Amino acids and derivatives	Amino acids and derivatives	3913-68-6	3	9	9	9	6491.9	8165.5	9570.7	5718.2	14228	12569	412310	376730	133050	1637300	1810700	856950	C03079	--
Lmbp000123	164.07	56.05	163.067	C6H13NO2S	[M+H]+	L-Homomethionine	Amino acids and derivatives	Amino acids and derivatives	25148-30-5	2	24794	20891	19636	24619	19250	33219	45323	50339	59765	73083	54020	9	56698	73429	120850	C17213	ko00966,ko01110,ko01210
pme2617	166.05	102	165.046	C5H11NO3S	[M+H]+	L-Methionine Sulfoxide	Amino acids and derivatives	Amino acids and derivatives	3226-65-1	1	19909000	20565000	19216000	19254000	19538000	19537000	21292000	20590000	20892000	23039000	23041000	24123000	23354000	19825000	20111000	C02989	ko00270
pme0021	166.09	120.08	165.07	C9H11NO2	[M+H]+	L-Phenylalanine	Amino acids and derivatives	Amino acids and derivatives	63-91-2	1	602860	502600	722220	556120	446400	601150	824980	809240	974300	1545600	1318500	1236000	1104500	1175900	1348600	C00079	ko00360,ko00400,ko00460,ko00940,ko00960,ko00966,ko00970,ko00998,ko01100,ko01110,ko01210,ko01230,ko02010
Lmrj002261	171.11	72.08	170.105	C8H14N2O2	[M+H]+	Cyclo(Val-Ala)	Amino acids and derivatives	Amino acids and derivatives	15136-27-3	2	9	9	9	9	9	9	55735	48102	87146	120700	174750	147950	52531	58148	80248	--	--
pme0253	174.11	86	173.105	C8H15NO3	[M+H]+	N-Acetyl-L-leucine	Amino acids and derivatives	Amino acids and derivatives	1188-21-2	3	404860	485860	339510	787210	497470	567140	852810	726230	827830	10538000	15879000	15639000	1280300	1174900	976840	C02710	--
pme2853	172.1	74	173.105	C8H15NO3	[M-H]-	Hexanoyl-L-glycine	Amino acids and derivatives	Amino acids and derivatives	24003-67-6	3	9	9	9	9	9	9	9	9	9	42202	55510	44470	82616	64778	61698	--	--
mws1401	175.11	84	174.1	C7H14N2O3	[M+H]+	L-Theanine	Amino acids and derivatives	Amino acids and derivatives	3081-61-6	2	65882	78102	38550	10390	19572	17041	137870	138210	149230	118680	105750	160790	20880	36535	31440	C01047	--
Zmyn000155	173.11	131.08	174.1	C7H14N2O3	[M-H]-	N-α-Acetyl-L-ornithine	Amino acids and derivatives	Amino acids and derivatives	6205-08-9	2	9299.5	6417.7	8112.9	8365.4	2629.6	7570.7	23996	30214	37913	71353	83561	87063	52958	49146	57066	C00437	ko00220,ko01100,ko01110,ko01210,ko01230
mws0260	175.12	116	174.112	C6H14N4O2	[M+H]+	L-Arginine	Amino acids and derivatives	Amino acids and derivatives	74-79-3	1	447360	308290	357390	331140	218230	286980	1062800	1184000	1578800	3737500	2890800	2095700	2634800	2087000	3083200	C00062	ko00220,ko00261,ko00330,ko00472,ko00970,ko01100,ko01110,ko01230,ko02010
pme2559	174.04	88	175.048	C6H9NO5	[M-H]-	N-Acetyl-L-Aspartic Acid	Amino acids and derivatives	Amino acids and derivatives	997-55-7	2	9467	14772	8542.9	144370	147930	112510	24989	35718	24122	2444600	1971900	1647900	696000	635210	543380	C01042	ko00250,ko01100
pme0008	176.1	113	175.096	C6H13N3O3	[M+H]+	L-Citrulline	Amino acids and derivatives	Amino acids and derivatives	372-75-8	2	16304	19704	13022	18861	16528	17883	23643	33365	23523	589250	855510	865770	385280	392390	315150	C00327	ko00220,ko01100,ko01110,ko01230
mws0731	179.05	78.03	180.054	C8H8N2O3	[M-H]-	Nicotinuric acid	Amino acids and derivatives	Amino acids and derivatives	583-08-4	2	9	9	9	9	9	9	14386	11782	19414	37507	19591	17816	46206	38750	36235	C05380	ko00760
Lmrj001341	185.09	70.06	184.086	C8H12N2O3	[M+H]+	Cyclo(Ser-Pro)	Amino acids and derivatives	Amino acids and derivatives	-	2	89406	82587	86922	43381	49168	53234	192690	182920	203580	606340	616090	535150	272020	283930	255340	--	--
pme0137	187.07	125	188.08	C7H12N2O4	[M-H]-	N-Acetyl-L-Glutamine	Amino acids and derivatives	Amino acids and derivatives	2490-97-3	2	2695000	2492300	3524300	3231100	3808100	3463100	3882500	4291900	3555900	1423800	1528100	1661600	1256900	981550	1298500	--	--
mws0736	189.12	86	188.116	C8H16N2O3	[M+H]+	N-Glycyl-L-leucine*	Amino acids and derivatives	Amino acids and derivatives	869-19-2	1	178970	166630	198370	422770	321180	379050	590910	578370	872110	5130300	3893300	3717200	975010	965220	1264800	C02155	--
mws5041	189.12	86.1	188.116	C8H16N2O3	[M+H]+	L-Glycyl-L-isoleucine*	Amino acids and derivatives	Amino acids and derivatives	19461-38-2	1	249800	242980	270500	316160	221650	276650	498170	506770	644710	3509500	2946800	2537200	741910	718670	919530	--	--
pme3388	189.13	144	188.127	C7H16N4O2	[M+H]+	Homoarginine	Amino acids and derivatives	Amino acids and derivatives	156-86-5	3	45243	39576	40131	29511	32839	35785	61549	97959	96220	364970	323980	227400	412980	413100	443830	C01924	--
Zmjp000182	189.13	70.07	188.127	C7H16N4O2	[M+H]+	N-Monomethyl-L-arginine	Amino acids and derivatives	Amino acids and derivatives	17035-90-4	2	109010	120200	137390	150900	156880	182100	172670	194000	205410	566190	489830	434430	261500	224590	260330	C03884	--
pme0075	188.06	128	189.064	C7H11NO5	[M-H]-	N-Acetyl-L-glutamic acid	Amino acids and derivatives	Amino acids and derivatives	1188-37-0	2	80073	93802	64177	88883	86698	82505	582780	555710	506890	4720400	4791700	4781300	803230	531610	406730	C00624	ko00220,ko01100,ko01110,ko01210,ko01230
pme0278	191.1	128	190.095	C7H14N2O4	[M+H]+	2,6-Diaminooimelic acid	Amino acids and derivatives	Amino acids and derivatives	583-93-7	3	58415	50233	58311	27685	16142	16669	28341	53918	35887	252990	165130	114220	591130	588990	643150	C00666	ko00300,ko01100,ko01110,ko01230
pme2743	194.08	91	193.074	C10H11NO3	[M+H]+	N-Phenylacetylglycine	Amino acids and derivatives	Amino acids and derivatives	500-98-1	3	214860	220470	104800	76382	80960	98302	96620	76925	113800	221010	198910	156450	136850	167880	255590	C05598	ko00360
Lmrj002244	195.11	70.06	194.106	C10H14N2O2	[M+H]+	Cyclo(Pro-Pro)	Amino acids and derivatives	Amino acids and derivatives	6708-06-1	2	852010	927900	804590	209950	251560	256210	2557100	2141900	3309800	475310	511440	513010	93237	81596	58628	--	--
Lmrj002698	197.13	72.08	196.122	C10H16N2O2	[M+H]+	Cyclo(Pro-Val)	Amino acids and derivatives	Amino acids and derivatives	5654-87-5	2	18854	15480	11588	11364	10726	16120	46243	43724	30275	275770	234990	249150	63392	44425	70182	--	--
mws5037	203.14	86.1	202.132	C9H18N2O3	[M+H]+	L-Alanyl-L-leucine	Amino acids and derivatives	Amino acids and derivatives	3303-34-2	3	9	9	9	9	9	9	27495	22200	36772	456860	556780	608470	227230	183460	188420	--	--
NK10251888	203.15	70.07	202.143	C8H18N4O2	[M+H]+	NG,NG-Dimethyl-L-arginine	Amino acids and derivatives	Amino acids and derivatives	30315-93-6	2	332370	339270	268110	184020	241560	226580	425370	456230	502830	1294800	1193200	1050800	726030	618500	708290	C03626	--
mws0282	203.08	116.05	204.09	C11H12N2O2	[M-H]-	L-Tryptophan	Amino acids and derivatives	Amino acids and derivatives	73-22-3	1	13691000	12154000	11748000	8500500	7956700	10716000	13926000	15231000	17351000	30599000	25338000	26600000	20570000	22899000	30889000	C00078	ko00260,ko00380,ko00400,ko00901,ko00966,ko00970,ko00998,ko01100,ko01110,ko01210,ko01230
Zmgn002106	206.08	58.03	207.09	C11H13NO3	[M-H]-	N-Acetyl-L-phenylalanine	Amino acids and derivatives	Amino acids and derivatives	2018-61-3	1	7027000	9162300	7654300	1374200	1779700	1900100	5066700	5183700	5509500	2660500	2619200	3286500	3848800	3369700	6010500	C03519	ko00360,ko01100
Lmhp002764	211.13	70.07	211.144	C11H18N2O2	[M+H]+	Cyclo(Pro-Leu)	Amino acids and derivatives	Amino acids and derivatives	5654-86-4	2	23918	21441	11854	19269	13876	12238	103380	97763	157860	782210	809120	594560	132230	135710	153790	--	--
pme0170	217.13	158	216.122	C8H16N4O3	[M+H]+	N-Acetyl-L-Arginine	Amino acids and derivatives	Amino acids and derivatives	155-84-0	2	9829	14201	11322	41461	32672	36106	14183	17295	27079	79624	85690	57539	26310	31483	20775	--	--
mws5042	223.11	120.09	222.1	C11H14N2O3	[M+H]+	L-Glycyl-L-phenylalanine	Amino acids and derivatives	Amino acids and derivatives	721-66-4	3	158130	104240	175070	245150	204630	175670	309990	375440	590530	2608300	2124700	2180600	524680	585290	868320	--	--
mws0520	224.09	136	223.084	C11H13NO4	[M+H]+	N-Acetyl-L-tyrosine	Amino acids and derivatives	Amino acids and derivatives	537-55-3	3	108670	109600	141230	318040	255100	267550	288700	273300	270030	412110	547680	661940	9	9	9	--	--
Lmhp001670	231.16	72.08	231.17	C11H22N2O3	[M+H]+	L-Valyl-L-Leucine	Amino acids and derivatives	Amino acids and derivatives	3989-97-7	2	338640	333110	301740	827270	580440	738560	1993100	2044600	2499900	8157900	6534100	4823500	10975000	10034000	9301700	--	--
pmb0962	235.1	118.3	234.158	C10H22N2O4	[M+H]+	L-Lysine-Butanoic Acid	Amino acids and derivatives	Amino acids and derivatives	80407-71-2	2	12844	17340	15023	9238.9	15717	11979	40335	28864	54044	1609200	1687400	879010	2760400	3008300	2423400	--	--
mws4176	237.12	120.09	236.116	C12H16N2O3	[M+H]+	L-Alanyl-L-Phenylalanine	Amino acids and derivatives	Amino acids and derivatives	3061-90-3	2	145560	82817	122450	165570	138230	157910	421450	366640	455500	1339600	952310	918490	1048200	914020	1145000	--	--
mws0221	241.03	152	240.024	C6H12N2O4S2	[M+H]+	L-Cystine	Amino acids and derivatives	Amino acids and derivatives	56-89-3	2	196170	170360	200640	219140	177270	213810	63405	81279	48893	15560	7149.7	12349	10215	5152.4	13132	C00491	ko00270,ko01100,ko02010
Lmhp003064	245.12	120.08	245.128	C14H16N2O2	[M+H]+	Cyclo(Pro-Phe)	Amino acids and derivatives	Amino acids and derivatives	3705-26-8	2	23986	19718	17754	9726	10308	11018	101160	65149	95263	339540	391120	308990	79730	83188	71959	C11847	--
Lmhp002031	245.18	86.1	245.186	C12H24N2O3	[M+H]+	L-Leucyl-L-Leucine	Amino acids and derivatives	Amino acids and derivatives	3303-31-9	2	74761	59147	65056	115990	128550	137510	385570	322350	513930	604540	643090	856970	705070	833410	777680	--	--
pmb2591	245.09	203.2	246.1	C13H14N2O3	[M-H]-	N-Acetyl-L-Tryptophan	Amino acids and derivatives	Amino acids and derivatives	1218-34-4	1	52044000	54710000	43228000	15826000	13418000	9301800	54385000	44550000	56806000	8197000	21511000	30862000	7980900	2797400	17226000	--	--
mws0124	247.11	130	246.1	C13H14N2O3	[M+H]+	N-(3-Indolylacetyl)-L-alanine	Amino acids and derivatives	Amino acids and derivatives	57105-39-2	2	125610	88778	70842	75649	65816	94488	827660	415870	279350	478300	487050	356600	154410	175150	157180	--	--
Zmdp001647	247.13	184.1	246.122	C10H18N2O5	[M+H]+	γ-Glutamyl-L-valine	Amino acids and derivatives	Amino acids and derivatives	-	2	55016	55721	48284	38675	25433	31269	108360	119640	160480	1056300	998150	1077700	320520	366730	345340	--	--
Zmdp002216	261.14	86.1	260.137	C11H20N2O5	[M+H]+	L-γ-Glutamyl-L-leucine	Amino acids and derivatives	Amino acids and derivatives	2566-39-4	1	46864	52064	42930	48802	33304	37537	207270	194510	320990	6350400	6991600	7768800	1681300	1803400	1890000	--	--
Lmhp001732	263.13	70.07	263.139	C14H18N2O3	[M+H]+	L-Prolyl-L-Phenylalanine	Amino acids and derivatives	Amino acids and derivatives	13589-02-1	2	4161600	3974200	3040700	1085900	999660	1196200	7003800	5646500	8433300	1905400	1931200	1794800	970520	876620	964030	--	--
mws0715	263.1	145	264.111	C13H16N2O4	[M-H]-	Phenylacetyl-L-glutamine	Amino acids and derivatives	Amino acids and derivatives	28047-15-6	1	2977700	2961100	2590700	615760	711170	776060	2261200	2084000	2970500	692320	706830	876930	666430	1200700	1742900	C04148	ko00360
Lmhp002001	265.15	72.08	264.147	C14H20N2O3	[M+H]+	L-Valyl-L-Phenylalanine	Amino acids and derivatives	Amino acids and derivatives	3918-92-1	2	114650	86627	106910	190990	114560	193960	465270	570090	692740	4763100	4005200	3642600	4534600	3959300	4212500	--	--
Lmrj002793	277.12	120.08	276.112	C14H16N2O4	[M+H]+	Cyclo(Phe-Glu)	Amino acids and derivatives	Amino acids and derivatives	-	1	32915	34604	22028	28221	42319	30728	30026	28224	37792	113800	118340	177410	62336	54806	66768	--	--
pme1712	275	257	276.132	C11H20N2O6	[M-H]-	L-Saccharopine	Amino acids and derivatives	Amino acids and derivatives	997-68-2	2	89242	84426	53280	39576	46586	52341	171250	189580	215540	570730	711830	637810	462390	517100	537370	C00449	ko00300,ko00310,ko01100,ko01110,ko01230
mws5035	279.17	120.08	278.163	C15H22N2O3	[M+H]+	L-Leucyl-L-phenylalanine	Amino acids and derivatives	Amino acids and derivatives	56217-82-4	1	78082	98073	86139	168560	168340	191330	380770	362960	487620	1198000	1104700	935840	904230	709480	902300	--	--
mws0629	281.11	166	280.106	C13H16N2O5	[M+H]+	L-Aspartyl-L-Phenylalanine	Amino acids and derivatives	Amino acids and derivatives	13433-09-5	1	87556	112350	80452	61761	80490	78982	90372	110960	107980	141300	161240	135790	137840	110600	134260	--	--
Zmdn001564	293.11	164.07	294.122	C14H18N2O5	[M-H]-	γ-Glutamylphenylalanine	Amino acids and derivatives	Amino acids and derivatives	7432-24-8	1	375980	249840	477450	179410	102110	162990	602230	612020	872140	3018600	2285600	2538300	828600	1725800	1617400	--	--
mws1375	304.15	185.09	303.143	C12H21N3O6	[M+H]+	Nicotianamine	Amino acids and derivatives	Amino acids and derivatives	34441-14-0	3	16044	14693	26253	14986	16133	24206	12935	9544.3	12969	60619	39996	27313	68601	57957	170200	C05324	--
pmb2855	307	145	308.122	C11H20N2O8	[M-H]-	L-Glutamine-O-glycoside	Amino acids and derivatives	Amino acids and derivatives	-	2	13169000	12890000	13238000	11233000	15158000	21105000	5725100	5192100	6877900	9	9	9	69337	76555	85234	--	--
pmb2857	308.1	146.1	309.106	C11H19NO9	[M-H]-	L-Glutamic acid-O-glycoside	Amino acids and derivatives	Amino acids and derivatives	-	2	3224900	3076900	2523000	2583300	2815400	3711300	2453500	2329700	2412100	102520	116100	132100	9	9	9	--	--
mws0636	313.15	166	312.147	C18H20N2O3	[M+H]+	L-Phenylalanyl-L-phenylalanine	Amino acids and derivatives	Amino acids and derivatives	2577-40-4	2	29813	12815	36700	17212	23190	23734	39224	60866	56944	160750	113870	94528	42386	39503	69817	--	--
pme2735	399.2	250	398.137	C15H22N6O5S	[M+H]+	S-Adenosyl-L-methionine	Amino acids and derivatives	Amino acids and derivatives	29908-03-0	2	9	9	9	9	9	9	9	9	2232.2	9257.3	9504.9	9	13291	12921	8887.2	C00019	ko00261,ko00270,ko00330,ko00908,ko01100,ko01110,ko01230,ko04122
pmb0464	458.1	116.3	457.143	C16H27NO14	[M+H]+	L-Aspartic acid-O-diglucoside	Amino acids and derivatives	Amino acids and derivatives	-	2	12570000	15827000	12514000	14302000	9954900	11795000	5079600	6312700	4776000	57249	93886	83694	7360.2	7802.1	3145.9	--	--
mws4134	611.14	306.08	612.152	C20H32N6O12S2	[M-H]-	Oxiglutatione	Amino acids and derivatives	Amino acids and derivatives	27025-41-8	1	1568.6	5600.6	2600.4	11653	9956.9	13459	15292	10005	14302	9	9	9	9	9	9	C00127	ko00480,ko01100
MWSHY0013	255.07	181.06	254.058	C15H10O4	[M+H]+	3,4'-Dihydroxyflavone	Flavonoids	Flavonoid	14919-49-4	3	1393500	1005500	1231900	1151000	1134500	1116400	1973800	2006800	2043600	1719000	1884100	2403300	1121800	844420	1573900	--	--
mws0040	255.07	153	254.058	C15H10O4	[M+H]+	Chrysin	Flavonoids	Flavonoid	480-40-0	3	9	9	9	6622.7	7913.5	9024.8	14445	12312	12600	10902	12284	9960.8	9	9	9	C10028	ko00941
pme3217	257.08	137	256.074	C15H12O4	[M+H]+	Isoliquiritigenin	Flavonoids	Chalcones	961-29-5	3	67208	54278	63186	35599	45611	31973	177920	187760	197500	31855	48883	56684	24272	23609	29125	C08650	ko00941,ko01110
Lmmp007480	257.08	137.02	256.074	C15H12O4	[M+H]+	2,4,4'-trihydroxychalcone	Flavonoids	Flavonoid	-	2	67717	48133	61213	44805	35698	35982	184700	175570	185620	35095	46224	55286	27067	26429	25923	--	--
mws0789	255.07	151	256.074	C15H12O4	[M-H]-	Pinocembrin (Dihydrochrysin)	Flavonoids	Dihydroflavone	480-39-7	1	52695	72825	65134	462470	534860	562680	458380	476770	492460	42406	39075	38346	27582	19750	50183	C09827	ko00941
mws1662	269.08	226	268.074	C16H12O4	[M+H]+	Tectochrysin	Flavonoids	Flavonoid	520-28-5	3	9	9	9	5741.8	8057.9	7742.1	9	9	9	10744	10126	5431.8	4227.9	9	9	C11621	--
Lmqn001795	267.07	249.05	268.074	C16H12O4	[M-H]-	5-Hydroxy-7-methoxyflavone	Flavonoids	Flavonoid	-	1	54161	72296	68900	74552	55704	98354	63601	46678	53602	9	9	9	9	9	9	--	--
pmp000344	271.06	243.06	270.053	C15H10O5	[M+H]+	3',4',7-Trihydroxyflavone	Flavonoids	Flavonoid	2150-11-0	3	64144	47543	40688	41414	40319	36875	63944	62249	65264	176460	186610	225780	171050	116310	243760	--	--
mws1175	271.1	167.04	270.089	C16H14O4	[M+H]+	Pinostrobin	Flavonoids	Dihydroflavone	480-37-5	3	9	9	9	7532.2	4742.6	5857.5	10219	9	9442.9	14805	18437	25320	9	9	9	C16419	ko00941
mws0914	271.06	151	272.068	C15H12O5	[M-H]-	Pinobanksin	Flavonoids	Dihydroflavonol	548-82-3	2	78092	97752	77930	171180	134800	150580	334610	401160	391950	15437	25616	32505	9759.3	9374.3	15129	C09826	ko00941
pme3475	273.08	153	272.068	C15H12O5	[M+H]+	Butin	Flavonoids	Dihydroflavone	492-14-8	3	42549	54195	45552	101000	90246	115030	159430	187970	179390	5560.6	12417	20270	5175.7	9	8263.1	C09614	ko00941
pme0376	271.06	151	272.068	C15H12O5	[M-H]-	Naringenin (5,7,4'-Trihydroxyflavanone)	Flavonoids	Dihydroflavone	480-41-1	2	74231	96987	63548	154890	123350	156100	292100	377110	404810	21657	27759	27168	10422	6564.9	11113	C00509	ko00941,ko00943,ko01100,ko01110
pme1201	273.08	167	274.084	C15H14O5	[M-H]-	Phloretin	Flavonoids	Chalcones	60-82-2	2	12256	16217	17615	19453	26933	27728	24776	29746	46060	17340	18062	20501	20681	9992.4	13256	C00774	ko00941,ko01110
pme0088	285.04	151	286.048	C15H10O6	[M-H]-	Luteolin (5,7,3',4'-Tetrahydroxyflavone)	Flavonoids	Flavonoid	491-70-3	2	7016.3	7424.6	10356	5479.7	8963.1	9206.1	45463	54463	52192	21402	45815	51258	9	9	9	C01514	ko00941,ko00944,ko01100,ko01110
mws1068	285.04	151	286.048	C15H10O6	[M-H]-	Kaempferol (3,5,7,4'-Tetrahydroxyflavone)	Flavonoids	Flavonols	520-18-3	1	33165	48120	35569	38672	45587	55092	170090	151980	166620	31612	56252	71614	4303.1	6133.3	2954.7	C05903	ko00941,ko00944,ko01100,ko01110
pme1662	287.08	167	286.084	C16H14O5	[M+H]+	5,4'-Dihydroxy-7-methoxyflavanone (Sakuranetin)	Flavonoids	Flavonoid	2957-21-3	2	29697	31857	41251	31188	29138	25791	27083	28207	28851	18134	9	11353	25180	16215	32076	C09833	ko00941,ko01110
mws0064	287.06	135	288.063	C15H12O6	[M-H]-	Eriodictyol (5,7,3',4'-Tetrahydroxyflavanone)	Flavonoids	Dihydroflavone	552-58-9	2	46480	56220	40357	213500	170650	225520	385260	498220	525780	5064.7	3182.2	5557.2	9	9	9	C05631	ko00941,ko01100,ko01110
Jmgn005927	287.06	125.03	288.063	C15H12O6	[M-H]-	2-hydroxynaringenin	Flavonoids	Flavonoid	-	3	9	9	9	9	9	9	9	9	9	54841	104920	116120	12599	14560	11175	--	--
Zmpn002440	287.06	135.05	288.063	C15H12O6	[M-H]-	3,4,2',4',6'-Pentahydroxychalcone	Flavonoids	Chalcones	14917-41-0	2	26135	18538	19960	76744	94223	73795	27580	37200	30657	9	9	9	9	9	9	C15525	ko00941,ko01100
Lmcp004693	301.07	258.05	300.063	C16H12O6	[M+H]+	Kaempferide (3,5,7-Trihydroxy-4'-methoxyflavone)	Flavonoids	Flavonols	491-54-3	2	9	9	9	9	9	9	9	9	9	149760	125550	277060	9	9	9	C10098	ko00944
MWS20189	301.07	286.05	300.063	C16H12O6	[M+H]+	Tectorigenin	Flavonoids	Isoflavones	548-77-6	1	5740600	6808500	3871900	1036300	907160	788920	2546200	2803700	2813700	961730	1141200	1330000	1232000	892890	1511900	C10534	--
Zmhp003514	301.07	286.05	300.063	C16H12O6	[M+H]+	6,7,8-Tetrahydroxy-5-methoxyflavone	Flavonoids	Flavonoid	-	2	5857700	6869500	3769000	1053600	869220	829020	2691500	2890900	2794300	960430	1119300	1191800	1204500	866780	1596000	--	--
mws0058	299.06	284	300.063	C16H12O6	[M-H]-	Diosmetin (5,7,3'-Trihydroxy-4'-methoxyflavone)	Flavonoids	Flavonoid	520-34-3	2	18643	25934	21053	33725	31764	27711	115700	142220	143170	176280	192010	220590	66891	21954	104790	C10038	--
Lmjp004941	301.07	286.05	300.063	C16H12O6	[M+H]+	Rhamnocitrin (7-Methylkaempferol)	Flavonoids	Flavonoid	569-92-6	1	5785800	6649700	3617100	930320	901240	803750	2582300	2796700	2958700	861700	1048000	1203300	1293800	884800	1608100	C17059	--
MWSHY0069	301.07	286.05	300.063	C16H12O6	[M+H]+	Hispidulin (5,7,4'-Trihydroxy-6-methoxyflavone)	Flavonoids	Flavonoid	1447-88-7	1	5635000	6425800	3645300	1009400	912540	803380	2640600	2841700	2915600	951200	1093200	1250000	1230400	881300	1554700	C10058	--
Lmhn004976	299.06	284.02	300.063	C16H12O6	[M-H]-	Aracarpene 2*	Flavonoids	Isoflavones	-	2	2538800	3028700	1790000	497040	419010	370510	1137800	1195100	1149800	424180	481640	574430	507200	419430	679330	--	--
Lmhn005110	299.06	284.02	300.063	C16H12O6	[M-H]-	Aracarpene 1*	Flavonoids	Isoflavones	1261245-78-6	2	2479500	2972900	1791400	474310	415190	378570	1090300	1116400	1127500	431620	490960	593860	482580	413610	645550	--	--
pmc1990	299.1	223.1	300.1	C17H16O5	[M-H]-	4'-Hydroxy-5,7-dimethoxyflavanone	Flavonoids	Flavanols	-	2	16000000	22693000	18201000	17942000	17130000	16409000	21562000	21090000	21721000	16197000	15512000	14465000	14291000	14408000	15327000	--	--
pme2954	303.05	137.02	302.043	C15H10O7	[M+H]+	Quercetin	Flavonoids	Flavonols	117-39-5	2	263580	300800	299540	297970	376380	429590	1347600	1235100	1167100	9	9	9	9	9	9	C00389	ko00941,ko00944,ko01100,ko01110
mws1326	301.04	211.4	302.043	C15H10O7	[M-H]-	Herbacetin	Flavonoids	Flavonols	527-95-7	2	16131	18700	13023	20135	24461	21773	102110	84975	87240	9	9	9	9	9	9	C02806	--
pme3514	301.04	151	302.043	C15H10O7	[M-H]-	Morin	Flavonoids	Flavonols	480-16-0	1	4169700	5669900	4861100	6572500	6286300	7738800	27708000	23625000	21352000	95256	208190	269430	21188	22136	24902	C10105	--
Hmcn002875	301.04	255.02	302.043	C15H10O7	[M-H]-	6-Hydroxyluteolin	Flavonoids	Flavonoid	18003-33-3	2	31408	37949	37474	47919	66666	57000	221000	185120	193580	9	9	9	9	9	9	C10072	--
Cmsp004086	303.09	229.08	302.079	C16H14O6	[M+H]+	Dihydrokaempferide	Flavonoids	Flavonols	137225-59-3	3	241240	153240	152000	456910	239740	464270	224600	277190	219990	9	9	9	9	9	9	--	--
mws0463	301.07	164	302.079	C16H14O6	[M-H]-	Hesperetin	Flavonoids	Dihydroflavone	520-33-2	3	7003.7	7775.4	5810.6	29386	31173	33759	80117	86080	89206	9	9	9	9	9	9	C01709	ko00941
mws1033	303.09	153.02	302.079	C16H14O6	[M+H]+	Homoeriodictyol	Flavonoids	Dihydroflavone	446-71-9	2	23095	40154	26959	58394	39603	44163	78670	126500	137510	141180	83809	82170	29357	22878	11321	C09756	ko00941
Hmdp001950	303.12	285.12	302.115	C17H18O5	[M+H]+	2',7-Dihydroxy-3',4'-dimethoxyisoflavan	Flavonoids	Isoflavones	52250-35-8	1	9752900	7424900	9852500	18194000	15553000	15463000	15125000	14991000	15038000	9	9	9	9	9	9	--	--
mws0044	303.05	125.02	304.058	C15H12O7	[M-H]-	Dihydroquercetin(Taxifolin)	Flavonoids	Dihydroflavonol	480-18-2	2	230030	162510	166440	131880	131270	143040	324320	316040	291800	76339	63324	70466	75487	74802	105370	C01617	ko00941,ko01100,ko01110
Lmmp003109	305.1	139.04	304.095	C16H16O6	[M+H]+	3'-O-Methyl-(-)-epicatechin	Flavonoids	Flavanols	76549-34-3	2	47634	52843	27514	16126	9	20956	84185	51253	60626	88863	78083	82565	311100	233680	233730	--	--
pma6558	313.08	298.05	314.079	C17H14O6	[M-H]-	Velutin (5,4'-dihydroxy-7,3'-dimethoxyflavone)	Flavonoids	Flavonoid	25739-41-7	2	19996	15959	9176.9	2871.9	2299.4	1824.9	6494.9	6336	7266	10340	12489	15775	884160	879200	1125200	--	--
mws1174	313.07	253	314.079	C17H14O6	[M-H]-	3-O-Acetylpinobanksin	Flavonoids	Dihydroflavonol	52117-69-8	2	9	9	9	9	9	9	13700	9	9	25560	14431	8810.9	9	9	9	C16418	ko00941
pmp000161	315.09	271.06	314.079	C17H14O6	[M+H]+	5,2'-Dihydroxy-7,8-dimethoxyflavone	Flavonoids	Flavonoid	41060-16-6	3	9	9	9	9	9	9	9	9	9	9	9	9	51073	48286	61272	--	--
pmp000003	317.07	302.04	316.058	C16H12O7	[M+H]+	Nepetin (5,7,3',4'-Tetrahydroxy-6-methoxyflavone)	Flavonoids	Flavonoid	520-11-6	1	3348800	4660600	2426300	2046900	2337900	1991600	3708000	4332700	4107100	748190	1154700	1174300	205920	86137	323320	--	--
mws0066	315.05	151	316.058	C16H12O7	[M-H]-	Isorhamnetin	Flavonoids	Flavonols	480-19-3	2	77833	134190	56356	135780	181190	158240	257000	261190	256600	5009.6	9686.5	7378.8	8900.7	5678.9	8483.8	C10084	--
Lmmn004912	315.05	271.02	316.058	C16H12O7	[M-H]-	3-O-Methylquercetin	Flavonoids	Flavonols	1486-70-0	1	1371000	1859500	1006200	796200	1002000	771090	1455800	1602600	1528400	199540	370400	331720	44993	17573	76243	C04443	ko00944
mws2627	317.07	285.04	316.058	C16H12O7	[M+H]+	Tamarixetin (3,3',5,7-Tetrahydroxy-4'-Methoxyflavone)	Flavonoids	Flavonoid	603-61-2	3	3521.4	4084.1	3377.7	11057	11087	13322	7400.9	10319	8504.8	11785	14238	12735	11597	8301.2	13007	C10188	--
Hmln006813	315.12	255.11	316.131	C18H20O5	[M-H]-	4'-hydroxy-2,4,6-trimethoxydihydrochalcone	Flavonoids	Chalcones	-	2	15457	10519	14805	9	9	9	22865	26192	20999	19711	22253	28076	9	9	9	--	--
Lmjp007790	329.1	314.08	328.095	C18H16O6	[M+H]+	5-Hydroxy-3,7,4'-trimethoxyflavone	Flavonoids	Flavonoid	-	1	3157.7	1731.8	2615	11398	5303	6575.7	3396	4506.3	6918.5	38554	38102	62794	4806000	4489200	5795800	--	--
pmp000004	331.08	316.06	330.074	C17H14O7	[M+H]+	4',5,7-Trihydroxy-3',6-dimethoxyflavone (Jaceosidin)	Flavonoids	Flavonoid	18085-97-7	1	13940000	16616000	9194200	4586300	3912000	3749300	10403000	11821000	11289000	4887900	5317500	5984000	2923900	1900900	4062100	--	--
Lmcp005645	331.08	287.05	330.074	C17H14O7	[M+H]+	Quercetin-3,4'-Dimethyl Ether	Flavonoids	Flavonols	33429-83-3	2	33796	11911	25516	90837	74481	63151	73145	68694	73296	11405	9757.9	9	13533	7457.5	4537	--	--
Lmzp004885	331.08	315.05	330.074	C17H14O7	[M+H]+	Tricin (5,7,4'-Trihydroxy-3',5'-dimethoxyflavone)	Flavonoids	Flavonoid	520-32-1	2	3274.9	9	1126.6	426.87	9	9	1287.5	998.14	561.43	10971	7122.2	13735	3534.3	859.79	3065.7	C10193	--
mws0917	329.07	314	330.074	C17H14O7	[M-H]-	3,7-Di-O-methylquercetin	Flavonoids	Flavonols	2068-02-2	2	6714400	7776000	5357800	2384400	2073900	1893900	4857700	5320300	5174600	2128000	2458600	2692200	937320	699520	1377600	C01265	ko00944
Lmyp006951	331.08	273.04	330.074	C17H14O7	[M+H]+	5,8,4'-Trihydroxy-6,7-dimethoxyflavone	Flavonoids	Flavonoid	98755-25-0	1	122310	160690	79073	44512	31799	33322	89824	105690	95051	44211	56153	58350	33058	18563	45261	--	--
Lmcp007240	343.12	313.08	342.11	C19H18O6	[M+H]+	5,6,7,4'-Tetramethoxyflavone	Flavonoids	Flavonoid	1168-42-9	2	3547.5	3330.3	4816.9	4976.4	5830.5	7397.1	3231.3	3877	3970.5	62125	22397	32289	4822.9	3773.2	4492.3	C14472	--
Zmhp004065	345.1	330.07	344.089	C18H16O7	[M+H]+	7,8-Dihydroxy-5,6,4'-trimethoxyflavone	Flavonoids	Flavonoid	-	2	89694	88927	44290	9104.5	4399.1	3635.7	32473	33214	41767	12963	13049	22222	427750	302080	672340	--	--
pmp000786	345.1	330.07	344.09	C18H16O7	[M+H]+	Eupatorin; 3',5-Dihydroxy-4',6,7-Trimethoxyflavone	Flavonoids	Flavonoid	855-96-9	3	37739	41571	23454	3410.4	3092.7	3627.4	15157	16111	18026	6078.5	7255.8	8527.8	198280	128890	286930	--	--
pmp000006	345.1	330.07	344.09	C18H16O7	[M+H]+	Eupatilin (5,7-Dihydroxy-3',4',6-Trimethoxyflavone)	Flavonoids	Flavonoid	22368-21-4	3	88028	90406	41627	8746.2	5819	5293.4	38061	40829	39853	12094	15895	22764	424100	289560	671660	C10040	--
mws1474	345.1	284	344.09	C18H16O7	[M+H]+	5,7-Dihydroxy-3',4',5'-trimethoxyflavone	Flavonoids	Flavonoid	18103-42-9	3	2024.3	2565	954	6193.1	7050.2	6781.1	8010.1	6000.4	8083	6043	6484.9	12748	3905	9	9	C19807	--
Zmap009745	345.1	330.07	344.09	C18H16O7	[M+H]+	Ayanin (3',5-Dihydroxy-3,4',7-Trimethoxyflavone)	Flavonoids	Flavonoid	572-32-7	1	65251	68725	33285	11417	8427.5	10793	31435	38551	44477	241080	312840	500590	13599000	12018000	15718000	C04444	ko00944
mws1002	345.06	330	346.069	C17H14O8	[M-H]-	Syringetin	Flavonoids	Flavonoid	4423-37-4	3	15390	15589	11007	4498	3518.8	4935.7	19217	22247	22801	8582.9	8699.7	14870	9	9	9	C11620	ko00944
Zmjp010694	359.11	344.09	358.105	C19H18O7	[M+H]+	5-Hydroxy-3,7,3',4'-tetramethoxyflavone (Retusin)*	Flavonoids	Flavonoid	1245-15-4	1	3963.6	1818.1	9	3035.9	9	9	8250.9	6498.6	14855	97350	129010	209680	6499800	5907900	7520800	--	--
Hmhp007382	359.1	344.09	358.105	C19H18O7	[M+H]+	Altisin*	Flavonoids	Flavonoid	-	1	3903.7	3240.6	1774	2928.5	1147.8	3131.2	9020.8	4413.9	13956	97952	123900	198590	6320000	5575700	7719200	--	--
mws0055	373.13	343.09	372.121	C20H20O7	[M+H]+	Tangeretin (4',5,6,7,8-Pentamethoxyflavone)	Flavonoids	Flavonols	481-53-8	1	188850	191670	210230	211480	242380	234710	189850	209680	185700	772410	310840	328770	168580	175970	182260	C10190	--
pmp001076	373.13	343.08	372.121	C20H20O7	[M+H]+	Isosinensetin	Flavonoids	Flavonoid	17290-70-9	3	9	9	9	9	9	9	9	2433.5	9	41092	13693	20059	9	9	9	--	--
Lmjp003722	375.14	357.13	374.124	C20H22O7	[M+H]+	2'-Hydroxy-3,4,5,4',6'-pentamethoxychalcone	Flavonoids	Chalcones	-	2	54612	74874	14658	15205	21041	17869	113430	105360	111830	116430	100950	88133	156760	117610	111520	--	--
Lmsp009394	375.14	211.07	374.137	C20H22O7	[M+H]+	3',4',5,6,7-Pentamethoxyflavanone	Flavonoids	Dihydroflavone	-	2	134100	162760	45742	35013	54580	51747	258050	253540	263720	265360	213980	198300	406080	313140	270930	--	--
pmp000113	389.12	359.08	388.116	C20H20O8	[M+H]+	5-Hydroxy-6,7,8,3',4'-pentamethoxyflavone	Flavonoids	Flavonoid	2174-59-6	3	3748.1	4448.2	3595.1	4351.7	2414.8	3956.8	3736.6	2172.7	5305.6	21676	7063.8	6699.5	2751.5	3144.1	3835.5	--	--
Lmyp005841	417.12	255.06	416.111	C21H20O9	[M+H]+	Chrysin-7-O-glucoside*	Flavonoids	Flavonoid	31025-53-3	2	21236	34982	34598	116220	157290	175940	52199	45502	51525	9	9	9	9	9	9	--	--
Lmyp005932	417.12	381.1	416.111	C21H20O9	[M+H]+	Apigenin-6-C-fucoside	Flavonoids	Flavonoid carbonoside	-	2	9	9	9	9	9	9	9	9	9	54968	53268	55667	22816	11628	16065	--	--
pmb0580	417.1	255.1	416.111	C21H20O9	[M+H]+	Chrysin-5-O-glucoside (Toringin)*	Flavonoids	Flavonoid	1329-10-8	2	89871	83878	109540	137820	172890	205680	141860	80257	79430	9	9	9	9	9	9	--	--
Lmbp003668	419.1	287.05	418.09	C20H18O10	[M+H]+	Kaempferol-3-O-arabinoside	Flavonoids	Flavonoid	-	2	62160	154560	72590	84397	130440	141040	109960	91346	90601	9	9	9	9	9	21938	--	--
pmp000383	419.13	257.08	418.126	C21H22O9	[M+H]+	Liquiritigenin-4'-O-Glucoside (Liquiritin)	Flavonoids	Dihydroflavone	551-15-5	2	273350	214050	266490	401780	501110	455230	331380	319680	280220	9	9	9	9	9	9	C16989	--
pmp000384	419.13	257.08	418.126	C21H22O9	[M+H]+	Isoliquiritin	Flavonoids	Chalcones	5041-81-6	2	167850	168170	223400	355240	350060	302110	257040	255240	236140	9	9	9	9	9	9	C16978	--
Lmyp004617	419.13	257.08	418.127	C21H22O9	[M+H]+	Pinocembrin-7-O-glucoside (Pinocembroside)	Flavonoids	Flavonoid	75829-43-5	3	105010	128540	138070	93128	72956	83222	91808	86890	77081	9	9	9	9	9	9	--	--
pme0321	431.1	285	432.106	C21H20O10	[M-H]-	Kaempferol-7-O-rhamnoside	Flavonoids	Flavonols	20196-89-8	2	5504.6	11404	7516.9	15103	12455	16260	19244	14572	18739	9	9	9	9	9	9	--	--
mws0048	431.1	311	432.106	C21H20O10	[M-H]-	Apigenin-8-C-Glucoside (Vitexin)	Flavonoids	Flavonoid carbonoside	3681-93-4	2	56519	68949	59100	29057	30886	21956	20412	14203	13176	9	9	9	9	9	9	C01460	ko00941,ko00944
Lmlp005572	433.11	271.06	432.106	C21H20O10	[M+H]+	Galangin-7-O-glucoside	Flavonoids	Flavonoid	-	2	66868	114900	85329	263520	292910	247560	121140	210420	206180	17620	9	9	9	9	9	--	--
pmb3006	431.1	269.1	432.106	C21H20O10	[M-H]-	Apigenin-7-O-glucoside(Cosmosiin)	Flavonoids	Flavonoid	578-74-5	3	76864	151560	164870	273440	306360	266680	64744	26375	52130	9	9	9	9	9	9	C04608	ko00944
mws0072	433.11	271.01	432.106	C21H20O10	[M+H]+	Apigenin-5-O-glucoside	Flavonoids	Flavonoid	28757-27-9	2	50356	128410	120260	60836	52515	68310	41716	70672	55575	9	9	9	15660	13372	18488	--	--
pmp000117	433.15	403.11	432.142	C22H24O9	[M+H]+	3,5,6,7,8,3',4'-Heptamethoxyflavone	Flavonoids	Flavonols	1178-24-1	3	3892.2	3337.8	2438	3807.6	6929.4	4422.8	14046	19473	20844	9955.4	3097.2	4445.5	21478	9435.5	14089	--	--
mws4183	433.08	300.03	434.085	C20H18O11	[M-H]-	Quercetin-3-O-arabinoside (Guaijaverin)	Flavonoids	Flavonols	22255-13-6	2	461140	654890	563850	953440	1192800	1428000	604790	645210	662820	9	9	9	9	9	9	--	--
mws2186	435.09	303	434.085	C20H18O11	[M+H]+	Avicularin(Quercetin-3-O-α-L-arabinofuranoside)	Flavonoids	Flavonols	572-30-5	2	807580	1270900	904990	1707200	1881400	2007800	1051700	1204000	1270100	9	9	9	13606	9	9	--	--
Lmdp003509	435.09	303.06	434.085	C20H18O11	[M+H]+	Quercetin-3-O-xyloside (Reynoutrin)	Flavonoids	Flavonols	549-32-6	2	998840	1578700	1069100	2272300	2467600	2486400	1476600	1168800	1520800	22234	17926	9	15339	9	18276	--	--
Lmfn004036	433.08	300.03	434.085	C20H18O11	[M-H]-	Morin-3-O-lyxoside*	Flavonoids	Flavonols	-	2	496820	811810	517670	1209700	1194100	1536400	641520	710190	762570	9	9	9	9	9	9	--	--
Lmfn004065	433.08	300.03	434.085	C20H18O11	[M-H]-	Morin-3-O-arabinoside*	Flavonoids	Flavonols	-	2	507140	815620	569040	1278500	1372400	1516900	788770	687060	929840	9	9	9	9	9	9	--	--
HJN087	433.12	271.06	434.121	C21H22O10	[M-H]-	Naringenin-4'-O-glucoside	Flavonoids	Flavonoid	-	2	65618	116180	151130	202680	208690	274780	160140	150290	137620	9	9	9	9	9	9	--	--
HJN090	433.11	271.06	434.121	C21H22O10	[M-H]-	Butin-7-O-glucoside	Flavonoids	Flavonoid	-	2	354460	478300	345210	587560	528000	639200	384570	415240	415020	9	9	9	9	9	9	--	--
mws1179	433.11	271	434.121	C21H22O10	[M-H]-	Naringenin-7-O-glucoside (Prunin)	Flavonoids	Dihydroflavone	529-55-5	2	261670	329590	245280	334240	321060	398330	264520	253390	308620	9	9	9	9	9	9	C09099	ko00941
Lmlp006175	435.13	273.09	434.121	C21H22O10	[M+H]+	Isosalipurposide (Phlorizin Chalcone)	Flavonoids	Chalcones	4547-85-7	2	106740	211190	95492	19873	35979	31308	76106	71603	116810	9	9	9	9	9	9	C16406	ko00941
mws2118	435.13	166.7	436.137	C21H24O10	[M-H]-	Phloretin-2'-O-glucoside (Phlorizin)	Flavonoids	Chalcones	60-81-1	2	792200	1060300	770090	1760500	2043300	2061300	1434200	1442700	1584300	16520	9172.5	14030	18744	7567.8	7333.1	C01604	ko00941,ko01110
mws1397	441.08	169	442.09	C22H18O10	[M-H]-	Epicatechin gallate	Flavonoids	Flavanols	1257-08-5	2	9	9	9	9	9	9	9	9	9	152380	144810	191100	9	9	9	--	--
Hmcp002316	449.11	317.06	448.1	C21H20O11	[M+H]+	Isorhamnetin-3-O-arabinoside	Flavonoids	Flavonols	-	2	60148	111230	21646	71421	67788	67298	110920	106580	136950	18799	9	9	9	9	9	--	--
Xmyp005654	449.11	287.06	448.101	C21H20O11	[M+H]+	Kaempferol-4'-O-glucoside*	Flavonoids	Flavonoid	-	2	2181700	3647200	1652400	3270400	3243300	3599800	4599000	4938700	4909300	481880	1679900	1445700	283920	24770	729150	--	--
mws0913	447.09	285	448.101	C21H20O11	[M-H]-	Kaempferol-3-O-galactoside (Trifolin)*	Flavonoids	Flavonols	23627-87-4	2	458920	766310	242020	470810	503180	432850	610600	590390	617820	46596	186380	164160	24215	9	83060	C12626	ko00944
mws0089	447.09	285.04	448.101	C21H20O11	[M-H]-	Kaempferol-7-O-glucoside*	Flavonoids	Flavonols	16290-07-6	2	382600	634330	287900	506390	500080	438160	503460	571410	589330	59644	218810	165490	35362	7859.2	81743	--	--
mws1608	447.09	357.1	448.101	C21H20O11	[M-H]-	Luteolin-6-C-glucoside (Isoorientin)	Flavonoids	Flavonoid carbonoside	4261-42-1	2	61575	43869	47808	29428	32999	21077	60209	72261	93352	9	9	9	9	9	9	C01821	--
mws0045	449.11	303.05	448.101	C21H20O11	[M+H]+	Quercetin-3-O-rhamnoside(Quercitrin)	Flavonoids	Flavonols	522-12-3	2	390500	410840	292480	353860	452340	584340	450400	343010	384070	9	9	9	9	9	9	C01750	ko00944
Lmsp004915	449.11	287.06	448.101	C21H20O11	[M+H]+	Aureusidin-4-O-glucoside	Flavonoids	Sinensetin	-	2	2035800	2996300	1378400	2599000	2413200	2343900	3945500	4691100	3520900	395660	1386500	1232700	262140	16643	549000	--	--
pme2459	449.11	287.2	448.101	C21H20O11	[M+H]+	Luteolin-7-O-glucoside (Cynaroside)*	Flavonoids	Flavonoid	5373-11-5	1	12231000	17887000	24053000	37020000	30818000	22425000	28439000	28955000	17806000	755950	1947300	904300	1013600	92391	2479400	C03951	ko00944
Lmlp003531	449.11	287.06	448.101	C21H20O11	[M+H]+	Luteolin-3'-O-glucoside*	Flavonoids	Flavonoid	5154-41-6	2	940460	1448600	572120	549980	549110	740880	1432100	1903000	2010000	9	9	9	9	9	9	--	--
MWS20150	449.11	287.07	448.101	C21H20O11	[M+H]+	luteolin-7-O-β-D-glucopyranoside*	Flavonoids	Flavonoid	-	2	17890000	25390000	27227000	35318000	36217000	32077000	18768000	30562000	18076000	254390	1058800	1101900	1037000	53554	3040500	--	--
Hmpp003270	449.11	287.05	448.101	C21H20O11	[M+H]+	Luteolin-4'-O-glucoside*	Flavonoids	Flavonoid	6920-38-3	2	898490	772490	528520	721490	513980	508690	841340	1729900	910820	9	9	9	9	9	9	--	--
MWSHY0136	449.11	287.06	448.101	C21H20O11	[M+H]+	Kaempferol-3-O-glucoside (Astragalin)*	Flavonoids	Flavonoid	480-10-4	2	2093600	4040600	1645600	3418200	3312600	3769400	5212600	5441100	5303500	470910	1665300	1477900	279420	22974	786700	C12249	ko00944,ko01110
Lmtn002796	449.1	287.05	450.116	C21H22O11	[M-H]-	Aromadendrin-7-O-glucoside	Flavonoids	Flavonoid	28189-90-4	2	143870	206240	139810	388920	532920	528710	226820	185460	285930	9	9	9	9	9	9	--	--
Lmlp005236	451.12	289.08	450.116	C21H22O11	[M+H]+	Dihydrokaempferol-3-O-glucoside	Flavonoids	Dihydroflavonol	1049-08-8	3	66612	174500	138540	262040	134730	197540	136390	156630	104360	9	9	9	9	9	9	--	--
Lmmn004625	449.11	287.06	450.116	C21H22O11	[M-H]-	Dihydrokaempferol-7-O-glucoside	Flavonoids	Flavonols	-	2	167460	194070	93388	499210	451940	536880	254920	246570	271540	9	9	9	9	9	9	--	--
mws0057	451.12	289	450.116	C21H22O11	[M+H]+	Eriodictyol-7-O-glucoside	Flavonoids	Dihydroflavone	38965-51-4	3	43992	72312	114070	129470	148990	154240	61722	31558	30871	9	9	5830.6	9	9	9	--	--
pmb3023	449.11	287	450.116	C21H22O11	[M-H]-	Eriodictyol-8-C-glucoside	Flavonoids	Dihydroflavone	1023271-51-3	2	66766	84376	61670	204960	222190	240420	98295	108120	120600	9	9	9	9	9	9	--	--
Jmgn004021	449.11	269.05	450.116	C21H22O11	[M-H]-	6-C-Glucosyl-2-Hydroxynaringenin	Flavonoids	Flavonoid	-	2	111390	188030	130410	361260	351290	435590	240280	256310	249270	7704.3	9337.6	4578.4	9	9	9	--	--
HJN086	449.11	287.06	450.116	C21H22O11	[M-H]-	Eriodictyol-3'-O-glucoside	Flavonoids	Dihydroflavone	-	2	172300	194090	109680	443390	547170	547040	293020	287240	343190	9	9	9	9	9	9	--	--
pmb3012	461.11	299.2	462.116	C22H22O11	[M-H]-	Chrysoeriol-7-O-glucoside	Flavonoids	Flavonoid	19993-32-9	2	68832	65948	68917	202610	213710	126100	9	89604	89216	9	9	9	9	9	9	--	--
Hmcp002539	463.12	317.06	462.116	C22H22O11	[M+H]+	Isorhamnetin-3-O-rhamnoside	Flavonoids	Flavonols	-	2	37545	52162	17330	52283	63948	66438	160740	183630	213950	9	9	10884	9	9	9	--	--
pmb2999	461.11	299.1	462.116	C22H22O11	[M-H]-	Chrysoeriol-5-O-glucoside	Flavonoids	Flavonoid	-	2	684320	596960	619150	981560	1009700	1104100	677990	882600	828770	44461	71641	69504	4275.5	4569.7	13527	--	--
Lmjp003655	463.12	301.08	462.116	C22H22O11	[M+H]+	6-C-MethylKaempferol-3-glucoside	Flavonoids	Flavonoid	-	2	742820	728180	378440	408130	397610	379470	621490	685260	638070	30761	19893	18638	32110	23575	37067	--	--
pmp000579	463.12	301.07	462.116	C22H22O11	[M+H]+	Diosmetin-7-O-galactoside	Flavonoids	Flavonoid	-	1	739610	707330	448560	374940	434820	500100	663800	614090	625120	22134	20695	24650	53306	39195	37278	--	--
pmp001309	465.1	303.1	464.095	C21H20O12	[M+H]+	6-Hydroxykaempferol-7-O-glucoside	Flavonoids	Flavonols	-	1	2272300	6214800	4996300	4334300	6787500	7396800	6648400	4114900	4082500	133110	101080	143590	27651	21600	99010	--	--
Hmcn001884	463.09	301.03	464.095	C21H20O12	[M-H]-	6-Hydroxyluteolin 5-glucoside	Flavonoids	Flavonoid	-	2	8453400	12371000	7750100	15714000	18951000	19778000	12493000	13478000	15497000	143380	260000	230020	9	9	9	--	--
mws0061	463.09	300	464.095	C21H20O12	[M-H]-	Quercetin-3-O-galactoside (Hyperin)*	Flavonoids	Flavonols	482-36-0	1	16593000	16373000	12385000	28429000	26582000	29213000	25880000	26664000	26129000	225710	455420	520550	10931	13776	54176	C10073	--
Smgp004575	465.1	303.05	464.095	C21H20O12	[M+H]+	Quercetin-5-O-β-D-glucoside	Flavonoids	Flavonoid	-	1	1608800	2548400	1372000	3307800	4391200	3731700	3518200	3867800	3506100	24244	82629	70850	9	9	9	--	--
mws0856	463.09	301	464.095	C21H20O12	[M-H]-	Quercetin-4'-O-glucoside (Spiraeoside)*	Flavonoids	Flavonols	20229-56-5	2	8322900	12700000	7892400	18630000	22789000	25271000	16032000	17487000	16937000	127010	300510	278430	9	9	9	--	--
mws1329	463.09	300.7	464.095	C21H20O12	[M-H]-	Quercetin-7-O-glucoside*	Flavonoids	Flavonols	491-50-9	1	7030500	10844000	6008500	15049000	18405000	19410000	15493000	17151000	15456000	121120	263560	267050	9	9	9	C12639	--
Lmdp003286	465.1	303.06	464.095	C21H20O12	[M+H]+	Isohyperoside	Flavonoids	Flavonols	35589-21-0	1	1857900	2512500	1200800	3909300	3939000	3781800	3278400	4049000	3908500	45134	80235	90282	9	9	9	--	--
mws0091	463.09	300.03	464.095	C21H20O12	[M-H]-	Quercetin-3-O-glucoside (Isoquercitrin)*	Flavonoids	Flavonols	482-35-9	1	11165000	14479000	10218000	19185000	23151000	23547000	19750000	20910000	20424000	180490	316500	374600	14654	6684.1	26638	C05623	ko00944,ko01100,ko01110
Lmzp002365	465.14	303.09	464.131	C22H24O11	[M+H]+	Hesperetin-7-O-glucoside	Flavonoids	Flavonoid	31712-49-9	2	586870	730370	478150	1413900	1609400	1462800	792740	837710	785780	144060	115140	102560	78125	85552	95113	C16422	ko00941
pme1598	463.12	301	464.132	C22H24O11	[M-H]-	Hesperetin-5-O-glucoside	Flavonoids	Dihydroflavonol	69651-80-5	2	10267000	11196000	8055600	16972000	21377000	20637000	13395000	17525000	17723000	131540	307750	280960	9116.3	10464	22970	--	--
Lmqp006281	475.12	287.06	474.116	C23H22O11	[M+H]+	Kaempferol-3-O-(4''-O-acetyl)rhamnoside	Flavonoids	Flavonoid	-	2	19038	15134	13546	7249.5	7813.8	9462.7	20270	20531	15023	9	13139	10013	12808	9	13775	--	--
Lmfn003760	477.07	301.04	478.075	C21H18O13	[M-H]-	Quercetin-4'-O-glucuronide	Flavonoids	Flavonols	201463-36-7	2	37170	83622	83942	64331	93647	133300	218060	234710	214890	9	9	9	9	9	9	--	--
Lmjp003044	479.12	317.06	478.111	C22H22O12	[M+H]+	Isorhamnetin-3-O-Glucoside*	Flavonoids	Flavonols	5041-82-7	2	552780	968440	236390	525040	604080	703720	1195500	1330000	1428000	23022	60804	86330	46392	10499	103880	--	--
pma6640	479.3	317.1	478.111	C22H22O12	[M+H]+	3'-O-Methyltricetin-7-O-glucoside	Flavonoids	Flavonoid	-	2	387180	412930	480570	355600	373790	405930	79708	95293	80181	16100	19544	6264	6359.2	9	9	--	--
pma0214	479	317.1	478.111	C22H22O12	[M+H]+	6-C-Methylquercetin-3-O-glucoside	Flavonoids	Flavonols	-	2	1545600	3261700	984060	4274100	3750700	5774900	3834300	2954800	3231200	21480	31501	23792	18634	15356	91253	--	--
Lmjp003295	479.12	317.07	478.111	C22H22O12	[M+H]+	6-Methoxykaempferol-3-O-glucoside	Flavonoids	Flavonoid	63422-27-5	2	3079100	5326700	1243000	7934400	4517700	4992300	3508700	4498200	4569200	42040	61625	45576	73746	9	112920	--	--
Hmcp002207	479.12	317.06	478.111	C22H22O12	[M+H]+	Isorhamnetin-7-O-glucoside (Brassicin)*	Flavonoids	Flavonols	6743-96-0	2	491370	1180500	189420	558010	752080	799410	992140	1505200	1339500	34572	42573	72505	14901	9	61184	--	--
Lmcp003788	479.12	317.06	478.111	C22H22O12	[M+H]+	Isotamarixin	Flavonoids	Flavonols	-	2	135360	121690	211320	126910	110430	137990	9	9	9	9	9	9	9	9	9	--	--
Lmjp002906	479.12	317.07	478.111	C22H22O12	[M+H]+	Rhamnetin-3-O-Glucoside*	Flavonoids	Flavonols	27875-34-9	2	494650	850620	177850	564000	468460	536200	1392800	1365200	1175800	18697	47220	61848	27510	15958	68334	--	--
Lmdp002969	481.1	319.06	480.09	C21H20O13	[M+H]+	Myricetin-3-O-galactoside*	Flavonoids	Flavonols	15648-86-9	2	107410	211160	137850	124980	93379	77207	170000	146280	141750	69030	90212	73272	39207	45305	65081	--	--
Lmpp003465	481.1	319.04	480.09	C21H20O13	[M+H]+	Myricetin-3-O-glucoside*	Flavonoids	Flavonols	19833-12-6	2	99712	282230	174210	69932	124070	100840	96791	127210	69497	87112	97686	90475	39679	52328	60252	--	--
Xmgp003697	481.1	319.05	480.09	C21H20O13	[M+H]+	Cannabiscitrin	Flavonoids	Flavonoid	520-14-9	2	91046	200980	167140	93417	83012	150660	174550	157800	99204	88149	101730	62423	45125	45099	61691	--	--
HJN104	481.14	319.08	482.105	C21H22O13	[M-H]-	Dihydromyricetin-3-O-glucoside	Flavonoids	Dihydroflavonol	-	3	200060	177650	126040	97691	230780	200480	380310	375060	565720	9	9	9	9	9	9	--	--
Lmmn003398	489.11	285.04	490.111	C23H22O12	[M-H]-	Kaempferol-3-O-(6''-acetyl)glucoside	Flavonoids	Flavonols	-	2	678880	822720	485320	241110	352380	419410	211750	168790	315000	9	9	9	9	9	9	--	--
Lmmp003903	491.12	287.05	490.111	C23H22O12	[M+H]+	Kaempferol-3-O-(2''-acetyl)glucoside	Flavonoids	Flavonols	-	2	113680	135280	48145	37052	47229	59927	142860	89439	94740	9	9	9	9	9	9	--	--
HJAP112	491.11	303.06	490.111	C23H22O12	[M+H]+	Quercetin-3-O-(2''-acetyl)rhamnoside	Flavonoids	Flavonols	-	2	31056	41924	26943	18087	24313	21709	34962	37484	32601	32220	35520	45427	26238	17521	37156	--	--
pmb3042	491.12	329.1	492.127	C23H24O12	[M-H]-	Tricin-5-O-Glucoside	Flavonoids	Flavonoid	32769-00-9	2	1086900	577720	616610	679230	636500	1017800	142230	253440	215400	9	9	9	9	9	9	--	--
Lmgp004829	493.13	331.08	492.127	C23H24O12	[M+H]+	5,7,4'-Trihydroxy-6,8-dimethoxyisoflavone-7-O-galactoside	Flavonoids	Isoflavones	-	2	1650900	1719700	1296800	302310	202730	195270	1162000	1099800	1136600	9	9	9	88976	18384	109110	--	--
pmb0736	493.13	331.08	492.127	C23H24O12	[M+H]+	Tricin-7-O-Glucoside*	Flavonoids	Flavonoid	32769-01-0	2	1521500	1658800	1252300	292310	223920	286270	1104700	1057000	1035900	27032	9	9	85400	54935	108900	--	--
Lmhp206353	493.13	331.08	492.127	C23H24O12	[M+H]+	Tricin-4'-O-glucoside*	Flavonoids	Flavonoid	-	2	1590600	1874800	1304100	256240	238870	272490	1251600	1191700	1134700	24704	20581	15736	67789	47265	118360	--	--
Hmgp002238	493.14	331.08	492.128	C23H24O12	[M+H]+	Jaceosidin-7-O-Glucoside	Flavonoids	Flavonoid	25474-11-7	2	9	9	9	128520	102830	84104	9	9	9	9	9	9	9	9	9	--	--
Lmtn002997	493.1	331.05	494.106	C22H22O13	[M-H]-	Mearnsetin-3-O-glucoside	Flavonoids	Flavonoid	-	2	470230	457860	563420	350290	382740	387960	160360	127630	151520	9	9	9	9	9	9	--	--
pmn001642	503.08	459.1	504.09	C23H20O13	[M-H]-	Kaempferol-3-O-(2''-O-acetyl)glucuronide	Flavonoids	Flavonols	-	2	215620	273380	225230	141810	182520	329410	57633	95496	95340	9	9	9	9	9	9	--	--
HJAP135	505.12	257.08	504.126	C24H24O12	[M+H]+	Pinocembrin-7-O-(6''-O-malonyl)glucoside	Flavonoids	Flavonoid	-	3	128090	229120	190280	558230	667730	929660	147020	146610	157560	9	9	9	9	9	9	--	--
pmb3000	503.12	341.1	504.127	C24H24O12	[M-H]-	Chrysoeriol-7-O-(6''-acetyl)glucoside	Flavonoids	Flavonoid	-	2	44051	42450	35461	93722	57068	59978	9	9	9	9	9	9	9	9	9	--	--
Zmsp004363	507.12	303.05	506.106	C23H22O13	[M+H]+	Quercetin-3-O-(6''-acetyl)glucoside	Flavonoids	Flavonols	-	2	151650	200260	70334	89712	81791	154460	318890	259450	252160	9	9	9	9	9	9	--	--
Hmln002199	505.1	300.03	506.107	C23H22O13	[M-H]-	Quercetin-3-O-(6''-acetyl)galactoside	Flavonoids	Flavonols	-	2	1179400	1003900	843040	912520	662230	1288500	450460	677270	756100	9	9	9	9	9	9	--	--
pmb0565	509.13	347.08	508.122	C23H24O13	[M+H]+	Syringetin-3-O-glucoside	Flavonoids	Flavonoid	40039-49-4	3	63957	108930	79509	76263	81778	111300	71401	62078	84258	9	9	9	9	9	9	--	--
pmn001644	519.08	300	520.085	C23H20O14	[M-H]-	Quercetin-3-O-(2''-acetyl)glucuronide	Flavonoids	Flavonols	-	2	52336	94159	35698	48882	46577	52726	62317	41182	56234	9	9	9	9	9	9	--	--
Li512111	519.11	315.05	520.122	C24H24O13	[M-H]-	Isorhamnetin-3-O-(6''-acetylglucoside)	Flavonoids	Flavonols	-	2	276750	547610	147830	109770	159710	187940	221170	189690	195350	9	9	9	9	9	9	--	--
pma0791	521	273	520.122	C24H24O13	[M+H]+	Naringenin-7-O-(6''-malonyl)glucoside	Flavonoids	Flavanols	-	2	221720	305660	121830	129630	129890	162410	128140	121930	130770	9	9	9	9	9	9	--	--
pmb3041	521.09	329.2	522.101	C23H22O14	[M-H]-	Tricin-7-O-saccharic acid	Flavonoids	Flavonoid	-	2	2426700	2446700	4038600	5865800	4964300	5422400	2347600	2368100	2777500	9	9	9	9	9	9	--	--
Lmdp004892	535.11	287.05	534.101	C24H22O14	[M+H]+	Kaempferol-3-O-(6''-malonyl)galactoside*	Flavonoids	Flavonols	-	2	1004400	2189800	703620	646690	654970	834020	573920	530530	556840	9	9	9	9	9	9	--	--
Lmmp003817	535.11	287.05	534.101	C24H22O14	[M+H]+	Kaempferol-3-O-(6''-malonyl)glucoside*	Flavonoids	Flavonols	-	2	1057200	2107600	706910	574660	671160	714930	487380	543150	557580	9	9	9	9	9	9	--	--
pmb0608	549.12	301.4	548.117	C25H24O14	[M+H]+	Chrysoeriol-7-O-(6''-malonyl)glucoside	Flavonoids	Flavonoid	-	1	75844	104390	41066	49813	68328	66546	43048	52404	35432	9	9	9	9	9	9	--	--
pmp000588	549.12	463.12	548.117	C25H24O14	[M+H]+	Diosmetin-7-O-(6''-malonyl)glucoside	Flavonoids	Flavonoid	-	1	32871	33798	21526	9443.3	13265	11890	10759	8215.3	14490	9	9	9	9	9	9	--	--
pmp000589	551.1	303.05	550.096	C24H22O15	[M+H]+	Quercetin-7-O-(6''-malonyl)glucoside	Flavonoids	Flavonols	-	3	166850	210910	97871	121270	147010	185130	82238	90342	99220	9	9	9	9	9	9	--	--
Hmln002189	549.09	505.11	550.096	C24H22O15	[M-H]-	Quercetin-3-O-(6''-malonyl)galactoside	Flavonoids	Flavonols	-	2	1538700	2709500	1028900	1488700	1404200	1659300	1111100	1032500	1180600	9	9	9	9	9	9	--	--
pmb2979	549.12	387.1	550.132	C25H26O14	[M-H]-	Hesperetin-7-O-(6''-malonyl)glucoside	Flavonoids	Dihydroflavonol	-	2	170560	197910	213350	245040	203060	223020	355970	252280	327710	9	9	9	9	9	9	--	--
HJAP064	565.12	317.08	564.088	C25H24O15	[M+H]+	Isorhamnetin-3-O-(6''-malonylglucoside)	Flavonoids	Flavonoid	-	2	473830	796630	264260	253780	259920	312770	328400	367370	373120	9	9	9	9	9	9	--	--
pma0760	565	317	564.112	C25H24O15	[M+H]+	3'-O-Methyltricetin-7-O-(6''-malonyl)glucoside	Flavonoids	Flavonoid	-	2	464360	679910	306460	273480	320680	325680	321600	272530	309270	9	9	9	9	9	9	--	--
Zmhp005139	565.12	317.07	564.112	C25H24O15	[M+H]+	Tamarixetin-3-O-(6''-malonyl)glucoside	Flavonoids	Flavonoid	-	2	514660	807080	254720	263420	276620	341560	380540	339460	321480	9	9	9	9	9	9	--	--
HJN076	563.18	255.07	564.184	C27H32O13	[M-H]-	Pinocembrin-7-O-neohesperidoside	Flavonoids	Flavonoid	13241-31-1	2	26016	39149	58940	248200	380660	297650	134000	135410	153330	18770	17000	19645	6243.4	4640.3	7176.5	C09828	--
HJN079	563.18	255.07	564.184	C27H32O13	[M-H]-	Pinocembrin-7-O-rutinoside	Flavonoids	Flavonoid	118985-31-2	2	31379	38028	52117	242520	361710	306150	120430	121760	149310	20005	18400	20428	9	9	9	--	--
Zmpn004068	567.17	273.08	568.179	C26H32O14	[M-H]-	Phloretin-2'-O-(6''-O-xylosyl)glucoside	Flavonoids	Chalcones	-	2	40088	33679	17622	9182.2	11622	16407	18879	15640	19653	9	9	9	9	9	9	--	--
Zmxp005470	579.13	331.08	578.127	C26H26O15	[M+H]+	Tricin-7-O-(6''-O-malonyl)glucoside	Flavonoids	Flavonoid	-	2	1110400	1191600	744950	111270	144770	136810	272170	258330	318700	9	9	9	9	9	9	--	--
Lmpp003930	579.15	271.06	578.142	C30H26O12	[M+H]+	Apigenin-7-O-(6''-p-Coumaryl)glucoside	Flavonoids	Flavonoid	-	2	54921	77765	86411	565090	578720	824180	262680	312000	325160	9	9	9	9	9	9	--	--
mws0047	579.17	271.07	578.164	C27H30O14	[M+H]+	Apigenin-7-O-neohesperidoside (Rhoifolin)	Flavonoids	Flavonoid	17306-46-6	3	51397	134460	70377	428700	620290	716330	291520	273580	335420	9	9	9	9	9420.8	9	C12627	ko00944
HJAP148	581.15	287.06	580.142	C26H28O15	[M+H]+	Kaempferol-3-O-sambubioside	Flavonoids	Flavonoid	27661-51-4	2	17008	46998	16115	35483	34002	58168	27349	39402	34088	334510	284020	607030	26030	9	9	--	--
Lmlp007435	581.17	147.04	580.158	C30H28O12	[M+H]+	Isosalipurposide-6''-O-p-coumaric acid	Flavonoids	Chalcones	-	3	9	9	9	9	9	9	9	9	9	30184	26389	38244	9	9	9	--	--
MWSHY0050	595.17	287.05	594.158	C27H30O15	[M+H]+	Kaempferol-3-O-rutinoside(Nicotiflorin)*	Flavonoids	Flavonoid	17650-84-9	1	4727800	4756800	4090600	8424200	8369700	9190900	5573900	5996400	6178100	86158	275820	365340	183750	11170	422660	C21833	ko00944,ko01110
MWSHY0061	595.16	287.06	594.158	C27H30O15	[M+H]+	Kaempferol-3-O-neohesperidoside*	Flavonoids	Flavonoid	32602-81-6	1	4424300	4938400	3929800	8404400	7943800	10081000	4521800	5095300	6249800	84508	309550	394700	200960	12827	434380	--	--
pmp000592	595.17	325.09	594.158	C27H30O15	[M+H]+	Apigenin-7,4'-di-O-Glucoside	Flavonoids	Flavonoid	-	2	5544.6	2414.9	9406	18869	13592	14362	4570.4	6017.1	5891.4	14893	16347	15980	22268	19610	18288	--	--
MWSslk254	595.17	287.06	594.158	C27H30O15	[M+H]+	Kaempferol-3-O-glucorhamnoside*	Flavonoids	Flavonoid carbonoside	40437-72-7	1	4672100	5498600	4513300	8295900	7819500	8556100	6352100	6457900	6071000	101090	318840	332750	209070	12052	399370	--	--
pmp000593	595.17	449.1	594.158	C27H30O15	[M+H]+	Luteolin-7-O-rutinoside	Flavonoids	Flavonoid	3563-98-2	1	2081200	2487100	2140200	3948800	4035500	4419200	2621300	2404900	2456000	49992	124950	181760	76609	10427	192800	--	--
MWSHY0080	595.17	287.06	594.158	C27H30O15	[M+H]+	Luteolin-7-O-neohesperidoside (Lonicerin)	Flavonoids	Flavonoid	25694-72-8	1	4371200	5654700	4270100	6558100	9174000	8097500	5348200	6195200	5312300	82192	308020	361500	220480	17638	507100	C12630	ko00944
Zmcp003989	595.16	287.05	594.158	C27H30O15	[M+H]+	Kaempferol-3-O-rhamnosyl(1→2)glucoside	Flavonoids	Flavonoid	-	2	83154	93607	90080	193700	194990	266150	40256	89009	86958	9	9	9	9	9	9	--	--
Lmsp004670	595.17	287.06	594.158	C27H30O15	[M+H]+	Kaempferol-3-O-glucoside-7-O-rhamnoside*	Flavonoids	Flavonols	-	1	4361100	5825800	4183900	7821000	8355200	7974100	5643100	5692700	6282300	95119	321910	420180	212100	18488	479850	--	--
Lmjp002596	597.14	303.05	596.138	C26H28O16	[M+H]+	Quercetin-3-O-sambubioside*	Flavonoids	Flavonols	83048-35-5	2	297300	409750	282580	1043800	1085200	1258300	575300	655350	702260	9	9	9	9	9	9	C12637	ko00944
Lmtp004044	597.14	303.04	596.138	C26H28O16	[M+H]+	Quercetin-3-O-apiosyl(1→2)galactoside*	Flavonoids	Flavonols	-	2	360580	473520	297090	989560	928130	1106500	598510	625160	606730	9	9	9	9	9	9	--	--
Lmln001951	595.13	300.03	596.138	C26H28O16	[M-H]-	Quercetin-3-O-(6''-O-arabinosyl)glucoside	Flavonoids	Flavonols	-	2	7572.9	13221	7676.8	21785	20327	30770	8212.5	8296.5	6004.5	9	9	9	9	9	9	--	--
Lmyn005006	595.15	287.06	596.153	C30H28O13	[M-H]-	"Eriodictyol-7-O-(6""""-O-p-coumaroyl)glucoside"	Flavonoids	Dihydroflavone	-	2	11475	7039.5	7401	14236	12682	14228	32630	23377	44718	9	9	9	9	9	9	--	--
Hmjp003008	609.14	287.06	608.138	C27H28O16	[M+H]+	Luteolin-7-O-glucuronide-5-O-rhamnoside	Flavonoids	Flavonoid	-	2	475510	218760	453340	87614	60704	61672	9	9	9	9	9	9	9	9	9	--	--
pmp001080	609.18	463.12	608.174	C28H32O15	[M+H]+	Diosmetin-7-O-Neohesperidoside (Neodiosmin)	Flavonoids	Flavonoid	38665-01-9	1	9	9	9	9	9	9	59833	33358	55624	80759	95963	96926	9	9	9	--	--
mws1661	609.18	301	608.174	C28H32O15	[M+H]+	Diosmetin-7-O-rutinoside (Diosmin)	Flavonoids	Flavonoid	520-27-4	1	9	9	9	21612	9	9	34817	23656	42318	157320	100550	140580	9	9	9	C10039	--
pmb0711	611.16	303.1	610.153	C27H30O16	[M+H]+	Quercetin-7-O-rutinoside*	Flavonoids	Flavonols	147714-62-3	1	47332000	60643000	44188000	61149000	81355000	69699000	54979000	42839000	53254000	10801000	15168000	16668000	2178200	1781500	5372700	--	--
Lmsp004166	611.16	303.05	610.153	C27H30O16	[M+H]+	Quercetin-3-O-glucoside-7-O-rhamnoside*	Flavonoids	Flavonols	-	1	43537000	60277000	46486000	67121000	79929000	66925000	46160000	45368000	55625000	10474000	16601000	15143000	1858900	1659500	5698400	--	--
pmb0665	611.16	465.1	610.153	C27H30O16	[M+H]+	Orientin-7-O-glucoside	Flavonoids	Flavonoid carbonoside	-	2	9576000	10326000	9688800	16084000	17170000	17784000	11551000	12771000	12389000	322680	414170	498090	46260	51670	160920	--	--
Lmbp002592	611.16	287.05	610.153	C27H30O16	[M+H]+	Kaempferol-3,7-di-O-glucoside	Flavonoids	Flavonoid	-	2	3500500	3641700	2887900	4624500	3485700	5478300	2975800	1983800	2296900	9	9	9	9	9	9	--	--
pmb0624	611.16	431.3	610.153	C27H30O16	[M+H]+	Isoorientin-7-O-glucoside	Flavonoids	Flavonoid carbonoside	-	3	2598800	3096400	3100300	751630	709970	549950	988820	892980	843150	9	9	9	9	9	9	--	--
pmn001583	609.15	300	610.153	C27H30O16	[M-H]-	Quercetin-3-O-robinobioside	Flavonoids	Flavonols	52525-35-6	1	1641300	1949700	1829700	2894000	2609500	2699900	2777100	2532400	2441800	37132	57880	51730	4380.5	5015	16375	--	--
Hmcp001598	611.16	317.06	610.153	C27H30O16	[M+H]+	Isorhamnetin-3-O-(2''-O-xylosyl)glucoside	Flavonoids	Flavonols	-	2	39219	55805	9770	81121	72293	89825	36605	27908	40525	9	9	9	9	9	9	--	--
Lmjp002461	611.16	303.05	610.153	C27H30O16	[M+H]+	Quercetin-3-O-neohesperidoside*	Flavonoids	Flavonols	117611-67-3	1	12206000	12825000	13439000	21599000	22776000	24338000	17719000	17735000	17332000	322390	469850	500310	67028	44964	164650	--	--
pmp000126	611.16	593.2	610.153	C27H30O16	[M+H]+	Luteolin-6,8-di-C-glucoside	Flavonoids	Flavonoid carbonoside	29428-58-8	3	1649600	1728800	1831000	435330	428820	336930	598860	537820	537660	9	9	9	9	9	9	C10102	--
Lmmp003091	611.16	303.05	610.153	C27H30O16	[M+H]+	Quercetin-3-O-(4''-O-glucosyl)rhamnoside	Flavonoids	Flavonols	59262-54-3	2	12792000	13906000	12701000	22906000	22386000	22489000	18002000	18412000	17409000	336690	430910	527140	44640	39560	150270	C17563	--
Zmxp003107	611.16	287.06	610.153	C27H30O16	[M+H]+	Luteolin-7,3'-di-O-glucoside	Flavonoids	Flavonoid	52187-80-1	2	114160	71361	77320	41776	41656	46403	40068	24973	63621	16272	9	9	9	9	9	--	--
MWSHY0067	611.16	303.05	610.153	C27H30O16	[M+H]+	Quercetin-3-O-rutinoside (Rutin)	Flavonoids	Flavonoid	153-18-4	1	12941000	16325000	12376000	21761000	22960000	22459000	15646000	17669000	17376000	273220	396880	439250	62456	44954	157480	C05625	ko00944,ko01100,ko01110
pmb0628	613.18	451.1	612.169	C27H32O16	[M+H]+	Eriodictyol-8-C-glucoside-4'-O-glucoside	Flavonoids	Dihydroflavone	-	2	52004	79699	70317	104810	85384	65786	39442	85036	26268	5137	9865.9	6828.5	9	12594	9	--	--
Hmjp002999	625.18	317.06	624.162	C28H32O16	[M+H]+	Isorhamnetin-3-O-rutinoside (Narcissin)*	Flavonoids	Flavonoid	604-80-8	1	17967000	24562000	8766200	29116000	24008000	29541000	25781000	24389000	27850000	242030	213390	386820	302340	44474	785530	--	--
HJAP120	625.17	317.07	624.168	C28H32O16	[M+H]+	Rhamnetin-3-O-Rutinoside*	Flavonoids	Flavonoid	-	1	18319000	24076000	9141500	25839000	28552000	30235000	22781000	21674000	27390000	224720	293430	370780	271800	29143	775210	--	--
HJN051	623.16	315.05	624.168	C28H32O16	[M-H]-	Tamarixetin-3-O-rutinoside	Flavonoids	Flavonoid	-	2	2545300	4506800	1148100	6683700	6501400	6631700	4480600	5227200	3821800	43148	34256	63629	38774	9598.8	88204	--	--
Lmsp004721	625.18	317.07	624.169	C28H32O16	[M+H]+	Tamarixetin-3-O-glucoside-7-O-rhamnoside	Flavonoids	Flavonoid	-	1	16380000	21471000	9479900	27188000	26278000	28478000	27027000	24822000	25669000	229860	340390	357310	260790	39511	578330	--	--
Lmsp004045	625.18	317.07	624.169	C28H32O16	[M+H]+	Isorhamnetin-3-O-glucoside-7-O-rhamnoside*	Flavonoids	Flavonols	-	2	49353	81702	42524	124810	114290	102480	61807	54738	73217	9	9	9	9	9	9	--	--
Lmsp003939	625.18	317.07	624.169	C28H32O16	[M+H]+	Isorhamnetin-3-O-galactoide-7-O-rhamnoside*	Flavonoids	Flavonols	-	2	52048	85988	15833	154530	133870	120300	29731	30584	44847	9	9	9	9	9	9	--	--
MWSHY0064	625.17	317.07	624.169	C28H32O16	[M+H]+	Isorhamnetin-3-O-neohespeidoside*	Flavonoids	Flavonoid	55033-90-4	1	17683000	22744000	8922500	28880000	28770000	30601000	26662000	23416000	23749000	200360	293330	391770	344830	51202	643520	--	--
Lmmp002463	625.18	317.07	624.169	C28H32O16	[M+H]+	Sexangularetin-3-O-glucoside-7-O-rhamnoside	Flavonoids	Flavonols	-	1	17126000	23248000	9092000	24073000	27148000	27537000	26925000	24906000	28212000	180180	249720	340970	281400	45111	849810	--	--
Lmnp002584	625.18	463.13	624.169	C28H32O16	[M+H]+	Hispidulin-8-C-(2''-O-glucosyl)glucoside	Flavonoids	Flavonoid carbonoside	-	2	3191400	4576000	1926700	1566200	1731000	1845500	4450000	5067600	4653900	352830	1169400	1279800	44336	30539	81309	--	--
HJAP026	625.18	463.13	624.17	C28H32O16	[M+H]+	Chrysoeriol-6-C-glucoside-4'-O-glucoside	Flavonoids	Flavonoid	-	3	3238500	3942300	1864100	1813100	2087400	1739200	4120700	4780500	4725600	392580	1106600	1248200	55127	19324	80917	--	--
pmp001310	627.16	303.1	626.148	C27H30O17	[M+H]+	6-Hydroxykaempferol-3,6-O-Diglucoside	Flavonoids	Flavonols	-	3	437900	425440	304250	269940	206730	209680	530700	569450	660550	18554	52536	27418	9671	29866	26092	--	--
Lmtp003677	627.16	303.04	626.148	C27H30O17	[M+H]+	Quercetin-3-O-sophoroside (Baimaside)	Flavonoids	Flavonols	18609-17-1	2	501580	392060	451810	105310	273050	259210	357120	497690	682080	16196	7851.8	25808	15275	34691	26614	C12667	ko00944
Zmhp102730	627.16	303.05	626.148	C27H30O17	[M+H]+	6-Hydroxykaempferol 3,6-Diglucoside*	Flavonoids	Flavonoid	-	1	7445500	7840700	6213700	14697000	18178000	17448000	5420600	6700900	8089300	9461.5	9	16096	9	5993.8	19000	--	--
Zmcp002666	627.14	303.05	626.148	C27H30O17	[M+H]+	Quercetin3,7-diglucoside	Flavonoids	Flavonoid	-	1	7533700	10097000	6057800	20369000	17150000	13274000	6714200	5396700	7156800	13631	12464	9	9	9	33887	--	--
Zmdp003457	627.16	319.05	626.148	C27H30O17	[M+H]+	Myricetin-3-O-galactoside-3'-O-rhamnoside*	Flavonoids	Flavonoid	-	2	819520	940540	1062300	240040	757160	656220	4605200	4303500	4135200	9	9	9	9	9	9	--	--
pmp000596	627.16	465.1	626.148	C27H30O17	[M+H]+	Quercetin-3-O-(2''-O-galactosyl)glucoside	Flavonoids	Flavonols	56782-99-1	3	57570	120720	69165	88098	66168	74200	86194	85210	154330	9	9	9	9	9	9	--	--
pmp001311	627.16	303.1	626.148	C27H30O17	[M+H]+	6-Hydroxykaempferol-7,6-O-Diglucoside*	Flavonoids	Flavonols	-	1	9409200	10596000	7949700	18214000	16004000	20328000	7000000	7674300	8619900	11848	23940	13920	9	9	29076	--	--
pmb2970	625.18	565.3	626.185	C28H34O16	[M-H]-	Hesperetin-5,7-di-O-glucoside	Flavonoids	Dihydroflavonol	-	2	111090	135600	185520	109880	148910	149880	94168	75813	77420	9	9	9	9	9	9	--	--
pmb0618	627.19	465.1	626.185	C28H34O16	[M+H]+	Hesperetin-8-C-glucoside-3'-O-glucoside	Flavonoids	Flavonoid carbonoside	-	3	2715500	3151000	1946400	7291700	5541000	6316900	2512000	2230600	2191100	9	9	9	9	9	9	--	--
Hmcp001578	641.17	479.11	640.163	C28H32O17	[M+H]+	Isorhamnetin-3,7-O-diglucoside	Flavonoids	Flavonols	6758-51-6	2	217690	327220	88606	1009300	897230	968810	296850	323550	467100	9	10223	9	9	9	9	--	--
pmb0713	655.19	331.08	654.18	C29H34O17	[M+H]+	Tricin-7-O-(2''-O-glucosyl)glucoside	Flavonoids	Flavonoid	-	3	28325	30206	15920	7789.5	18119	9	12880	14147	12371	9	9	9	9	9	9	--	--
Hmcp001628	671.18	347.07	670.175	C29H34O18	[M+H]+	Limocitrin-3,7-di-O-glucoside	Flavonoids	Flavonoid	-	2	17622	11655	20923	11693	9	9	7261.2	9	5084.3	12093	4392.7	8044.8	8854.2	15258	15322	--	--
Hmcp001629	697.16	449.1	696.153	C30H32O19	[M+H]+	Kaempferol-3-O-(6''-Malonyl)glucoside-7-O-Glucoside	Flavonoids	Flavonols	-	2	60325	123760	54966	35235	37604	30920	19400	26976	16366	9	9	9	9	9	9	--	--
pmb0706	713.16	465.1	712.149	C30H32O20	[M+H]+	Quercetin-3-O-(6''-malonyl)glucosyl-5-O-glucoside	Flavonoids	Flavonols	-	2	12923	31680	21851	21974	25805	33914	10664	10519	9	9	9	9	9	9	9	--	--
Zmhp003322	741.2	433.11	740.195	C36H36O17	[M+H]+	Isovitexin-2''-O-(6'''-p-coumaroyl)glucoside	Flavonoids	Flavonoid	-	2	254300	332850	267920	100320	115040	85301	296510	323380	252090	9	9	9	9	9	9	--	--
Zmlp003063	741.23	433.12	740.209	C33H40O19	[M+H]+	Luteolin-7-O-(2''-O-rhamnosyl)rutinoside	Flavonoids	Flavonoid	-	2	63706	80929	54116	206900	295510	214230	748740	706970	904580	9	11342	13210	9	9	9	--	--
mws1035	741.22	433	740.216	C33H40O19	[M+H]+	Kaempferol-3-O-robinoside-7-O-rhamnoside (Robinin)	Flavonoids	Flavonols	301-19-9	1	57688	64579	34749	180790	231550	203740	555450	540290	478080	9	9	9	9	9	9	C10178	--
Hmqp002870	743.2	287.06	742.196	C32H38O20	[M+H]+	Luteolin-7-O-Sophoroside-5-O-arabinoside	Flavonoids	Flavonoid	-	2	12666	14008	7317.2	31538	25017	30568	18122	26485	14408	9	9	9	9	9	9	--	--
Lmzn001875	741.23	579.18	742.232	C33H42O19	[M-H]-	Naringenin-7-O-Rutinoside-4'-O-glucoside	Flavonoids	Flavonoid	-	2	145080	150210	197240	69848	76992	73750	142410	121420	119680	9	9	9	9	9	9	--	--
Xmyp004945	757.22	287.06	756.211	C33H40O20	[M+H]+	Kaempferol-3-O-(6''-Rhamnosyl-2''-Glucosyl)Glucoside (Camelliaside A)	Flavonoids	Flavonoid	135095-52-2	2	105830	106040	90622	293420	229580	337600	196990	173040	196710	9	9	9	9	9	9	--	--
pmb0639	757.22	595.2	756.211	C33H40O20	[M+H]+	Apigenin-8-C-glucoside-7-O-Sophoroside	Flavonoids	Flavonoid carbonoside	-	2	96796	106310	80995	244480	277720	281410	104140	84599	66272	9	9	9	9	9	9	--	--
pmp001105	757.22	287.06	756.211	C33H40O20	[M+H]+	Kaempferol-3-O-neohesperidoside-7-O-glucoside	Flavonoids	Flavonols	-	2	2179500	2628200	1695900	5210000	5515200	5401700	1657900	1473000	1659600	9	9	9	9	9	9	--	--
Lnrp102163	757.21	303.05	756.211	C33H40O20	[M+H]+	Quercetin-3-O-rutinoside-7-O-rhamnoside	Flavonoids	Flavonols	-	2	1268200	1353800	1115000	1769900	1757200	2127200	1771300	1507000	1784700	9	9	9	9	9	9	--	--
pmb0672	771.21	463.1	770.206	C37H38O18	[M+H]+	Isovitexin-7-O-(6''-feruloyl)glucoside	Flavonoids	Flavonoid carbonoside	-	2	5736900	10026000	4693700	2957000	3329100	4217900	11651000	14212000	12432000	223660	1029600	1165800	38583	11080	75258	--	--
pmb0592	771.23	463.2	770.227	C34H42O20	[M+H]+	Chrysoeriol-7-O-rutinoside-5-O-glucoside	Flavonoids	Flavonoid	-	2	24003000	32969000	16306000	16460000	19409000	21518000	32006000	33126000	31685000	1408100	5330700	5925700	144250	79184	288900	--	--
Lmsp002982	773.21	303.05	772.206	C33H40O21	[M+H]+	Quercetin-3-O-sophoroside-7-O-rhamnoside	Flavonoids	Flavonols	-	2	3444700	4109300	3277000	14279000	13667000	12975000	4992500	5072600	5889100	8883.8	10073	10086	9	9	14218	--	--
Zmhp002640	773.21	303.05	772.206	C33H40O21	[M+H]+	6-Hydroxykaempferol 3-Rutinoside-6-glucoside	Flavonoids	Flavonoid	-	2	3129100	4030400	3181400	11698000	13556000	14536000	4728300	5064600	5545700	7703	12462	10134	4176.8	9	10653	--	--
pmp001314	773.21	627.2	772.206	C33H40O21	[M+H]+	6-Hydroxykaempferol-3-O-rutin-6-O-glucoside	Flavonoids	Flavonols	-	3	55646	86579	62104	133930	175110	159940	84221	101390	88218	4023	9244	9	9	9	9	--	--
Hmcp001509	773.22	317.06	772.206	C33H40O21	[M+H]+	Isorhamnetin-3-O-(2''-O-xylosyl)glucoside-7-O-glucoside	Flavonoids	Flavonols	-	2	24438	30986	17298	6584	12217	17946	83763	71415	52672	2986.5	9	9	9	9	9	--	--
Lmqp002170	773.21	449.11	772.206	C33H40O21	[M+H]+	Kaempferol-3-O-sophorotrioside	Flavonoids	Flavonols	80714-53-0	2	127120	160260	104300	535860	457510	545820	142470	211680	197200	9	9	9	9	9	9	C12635	ko00944
Lmmp002755	773.21	303.05	772.206	C33H40O21	[M+H]+	Quercetin-7-O-rutinoside-4'-O-glucoside	Flavonoids	Flavonols	-	2	735260	860790	703550	2517600	2099500	2112300	1345900	1825500	1296500	10418	5266.8	7030	9	9	9	--	--
Lmmp002334	773.21	303.05	772.206	C33H40O21	[M+H]+	Quercetin-3-O-rutinoside-7-O-glucoside	Flavonoids	Flavonols	-	2	3176700	4073100	3059800	11064000	14623000	13381000	4871500	5127200	5154400	7628.8	13340	8918.5	3569.2	6536.5	6518	--	--
HJAP023	773.22	611.17	772.207	C33H40O21	[M+H]+	Kaempferol-6,8-di-C-glucoside-7-O-glucoside	Flavonoids	Flavonoid	-	2	335610	378400	282600	1390300	1485900	1197600	457000	494110	488340	9	9	9	9	9	9	--	--
pmb0619	775.23	612.9	774.222	C33H42O21	[M+H]+	Eriodictyol-6,8-di-C-glucoside-4'-O-glucoside	Flavonoids	Dihydroflavone	-	2	59110	85423	60146	267340	252960	267350	96392	85246	99418	9	9	9	9	9	9	--	--
Hmcp001589	787.23	317.06	786.221	C34H42O21	[M+H]+	Isorhamnetin-3-O-rutinoside-4'-O-glucoside*	Flavonoids	Flavonols	111393-97-6	2	114260	178690	61319	1120300	1151700	1034400	328350	351310	388970	3999	9	9	9	9	9	--	--
Lmsp003790	787.23	317.07	786.222	C34H42O21	[M+H]+	Isorhamnetin-3-O-sophoroside-7-O-rhamnoside*	Flavonoids	Flavonols	41328-75-0	2	124220	151170	64564	1005900	1055900	1117000	345690	346900	383310	9	9	9	9	9	9	--	--
Lmhp003162	787.23	625.17	786.222	C34H42O21	[M+H]+	Chrysoeriol-6,8-di-C-glucoside-4'-O-glucoside	Flavonoids	Flavonoid	-	2	26085	64245	9	159050	144590	122500	57279	49239	65240	9	8088.2	9	9	9	9912.5	--	--
Hmmp002266	887.25	725.21	886.247	C39H50O23	[M+H]+	Apigenin-7-O-rutinoside-4'-O-rutinoside	Flavonoids	Flavonoid	-	2	46750	56394	30533	64252	72591	63638	31275	25126	19322	9	9	9	9	9	9	--	--
Cwjp002681	919.23	287.06	918.243	C42H46O23	[M+H]+	Kaempferol-3-O-(2'''-p-Coumaroyl)sophoroside-7-O-Glucoside	Flavonoids	Flavonols	-	2	8153	11592	5756	13936	10750	14741	13732	9	7494.3	9	9	9	9	9	9	--	--
Lmwp004293	935.25	303.05	934.238	C42H46O24	[M+H]+	Quercetin-3-O-(2'''-p-coumaroyl)sophoroside-7-O-glucoside	Flavonoids	Flavonols	-	2	417630	339660	377290	472370	522510	568360	430210	429320	386180	9	9	9	9	9	9	--	--
pme2996	161.02	116.6	162.032	C9H6O3	[M-H]-	4-Hydroxycoumarin	Lignans and Coumarins	Coumarins	1076-38-6	2	34975	37653	27731	18030	14025	23324	58326	67131	91520	2019000	1859600	1405500	1841300	1944200	1387300	C20414	--
Hmqn002118	161.02	133.03	162.032	C9H6O3	[M-H]-	7-Hydroxycoumarin	Lignans and Coumarins	Lignans	93-35-6	2	1735400	1335600	1138400	1613800	1595300	1400800	1695600	1907200	1849300	9	9	9	9	9	9	C09315	ko00940,ko01110
pme3140	175.04	131	176.047	C10H8O3	[M-H]-	6-Hydroxy-4-methylcoumarin	Lignans and Coumarins	Coumarins	2373-31-1	3	69580	43942	39116	22371	32230	21691	84440	83919	104330	113500	164370	220930	236610	215600	295130	--	--
mws1074	177.02	121	178.027	C9H6O4	[M-H]-	Daphnetin	Lignans and Coumarins	Coumarins	486-35-1	2	691300	583130	794690	895070	715650	720460	1676500	1619000	1772000	41644	76666	75817	9	9	9	C03093	--
mws1013	177.02	133.2	178.027	C9H6O4	[M-H]-	Esculetin	Lignans and Coumarins	Coumarins	305-01-1	1	55234	27645	65706	439320	375530	362880	302160	394280	330590	157570	128630	176540	32175	46735	26528	C09263	--
mws1668	187.04	131	186.032	C11H6O3	[M+H]+	Angelicin*	Lignans and Coumarins	Coumarins	523-50-2	3	372320	837830	130730	104010	110970	147640	332560	261520	326750	46757	39485	69427	45622	60194	35943	C09060	ko01110
pme3553	187.04	131	186.032	C11H6O3	[M+H]+	Psoralen*	Lignans and Coumarins	Coumarins	66-97-7	3	76646	56219	19176	94367	100820	118100	9	9	9	415390	285290	243020	433590	234960	525590	C09305	ko01110
pmn001492	187.1	123.1	188.041	C11H8O3	[M-H]-	Ayapin	Lignans and Coumarins	Coumarins	494-56-4	2	1305300	1121800	1112800	2232200	1980100	2239700	2461100	2553200	2937700	9546300	10139000	11345000	4501500	5256800	3264500	C18078	--
Hmjp002337	193.04	133.03	192.033	C10H8O4	[M+H]+	Isoscopoletin (6-Hydroxy-7-Methoxycoumarin)	Lignans and Coumarins	Coumarins	776-86-3	1	7729500	9314500	8620500	9901300	5988900	8877200	10054000	10949000	8879500	9	9	9	9	9	9	C18079	--
Cmpp003619	193.05	105.07	192.042	C10H8O4	[M+H]+	6,7-Dihydroxy-4-methylcoumarin	Lignans and Coumarins	Coumarins	529-84-0	2	235740	552970	336940	266070	245760	361420	655610	560690	314030	9	9	9	9	9	9	--	--
MWSCX014	193.05	133.03	192.042	C10H8O4	[M+H]+	Scopoletin (7-Hydroxy-5-methoxycoumarin)	Lignans and Coumarins	Coumarins	92-61-5	1	748260	710140	530060	556950	504610	622140	1702200	1505200	1619000	91899	242390	372040	9	9	9	C01752	ko00940,ko01110
mws1076	207.07	151	206.058	C11H10O4	[M+H]+	Scoparone	Lignans and Coumarins	Coumarins	120-08-1	3	122370	148660	111720	158040	137460	151940	736870	968910	823600	677890	428970	310100	1290300	1149600	771910	C09311	--
mws1014	209.04	149.1	208.037	C10H8O5	[M+H]+	Fraxetin (7,8-Dihydroxy-6-methoxycoumarin)	Lignans and Coumarins	Coumarins	574-84-5	2	384930	382460	292580	536540	579120	458070	940320	1223000	1074500	342980	408360	428450	353440	267680	378180	C09265	--
Lmbp002962	209.05	194.02	208.037	C10H8O5	[M+H]+	Isofraxetin	Lignans and Coumarins	Coumarins	50656-75-2	2	301080	491830	206440	294200	318260	205420	296360	276860	219880	9	9	9	9	9	9	--	--
MWSmce184	219.06	173.03	218.058	C12H10O4	[M+H]+	Ethyl 3-coumarincarboxylate	Lignans and Coumarins	Coumarins	1846-76-0	3	46483	65405	55746	18866	12259	20255	291390	358290	349300	462620	408690	400820	1396200	1341500	1281000	--	--
pmp000284	223.06	208.04	222.053	C11H10O5	[M+H]+	Fraxidin (8-Hydroxy-6,7-dimethoxycoumarin)	Lignans and Coumarins	Coumarins	525-21-3	1	638480	822230	573890	1087000	873870	795950	1935400	2213600	1934100	388480	619870	742670	49668	16163	88980	C17479	--
Lmjp002764	223.06	190.03	222.053	C11H10O5	[M+H]+	Umckalin (7-hydroxy-5,6-dimethoxycoumarin)	Lignans and Coumarins	Coumarins	43053-62-9	2	148400	215580	38296	116090	115860	116890	67179	66900	62750	9	9	9	9	9	9	--	--
mws1639	223.06	190	222.053	C11H10O5	[M+H]+	Isofraxidin	Lignans and Coumarins	Coumarins	486-21-5	1	1513600	2045400	1431400	2673700	2248000	2069700	4482400	5555100	4774600	931500	1380200	1916500	108020	36020	196390	C17480	--
Zmln002252	223.03	149.03	224.032	C10H8O6	[M-H]-	Sideretin (5,7,8-Trihydroxy-6-methoxycoumarin)	Lignans and Coumarins	Coumarins	-	3	104490	163300	95296	72542	50872	75012	58951	28773	53252	9	9	9	9	9	9	C22007	--
MWSslk183	255.07	181.07	254.058	C15H10O4	[M+H]+	7,8-Dihydroxy-4-phenylcoumarin	Lignans and Coumarins	Coumarins	842-01-3	2	1366800	1061300	1267700	1159300	1048200	1174400	1952000	1971600	2129800	1711200	1965200	2503600	1201700	858480	1530500	--	--
Hmqn000843	301.09	123.01	302.1	C13H18O8	[M-H]-	Tachioside	Lignans and Coumarins	Lignans	109194-60-7	2	383540	461310	343540	466640	444100	469180	252060	294590	229080	22685	11031	16226	9	9	9	--	--
pmb2601	307.1	161.1	308.09	C15H16O7	[M-H]-	7-Hydroxycoumarin-O-rhamnoside	Lignans and Coumarins	Coumarins	-	2	36298	36707	51320	347410	263420	333650	121640	200750	158300	25557	30942	26018	15698	16385	6422.2	--	--
mws1015	339.07	177	340.079	C15H16O9	[M-H]-	Esculin (6,7-DihydroxyCoumarin-6-glucoside)	Lignans and Coumarins	Coumarins	531-75-9	1	11394000	13248000	11553000	7120300	6239000	7797700	8143800	6561400	6754200	9	13130	22673	9	9	35722	C09264	--
Lmbn001162	339.07	177.02	340.079	C15H16O9	[M-H]-	Esculetin-7-O-glucoside	Lignans and Coumarins	Coumarins	-	2	11032000	12630000	12199000	7241400	6924000	7055400	6469800	6410600	6210000	9	9	9	9	9	9	--	--
pmb3093	351.1	105.1	352.079	C16H16O9	[M-H]-	Esculetin-7-O-quinic acid	Lignans and Coumarins	Coumarins	-	2	17639000	11728000	14687000	22217000	18939000	22029000	11168000	13605000	11740000	350370	427610	431320	9	9	9	--	--
MWSmce024	355.1	193.05	354.095	C16H18O9	[M+H]+	Scopoletin-7-O-glucoside (Scopolin)	Lignans and Coumarins	Coumarins	531-44-2	1	13890000	14475000	9803700	11347000	9439800	11669000	15975000	15690000	14455000	8704.8	9	7885.3	9	16174	51466	C01527	ko00940,ko01110
mws0096	355.12	340	356.126	C20H20O6	[M-H]-	Piperitol	Lignans and Coumarins	Lignans	52151-92-5	3	9	9	9	9	9	9	9	9	9	49199	27355	16255	33388	35557	35360	C21954	ko01110
mws0097	357.13	151	358.142	C20H22O6	[M-H]-	Pinoresinol*	Lignans and Coumarins	Lignans	487-36-5	2	135830	104160	236910	204920	225900	190620	984180	1095600	1105100	1411200	1837700	2571300	113160	37393	139540	C05366	ko00998,ko01100,ko01110
Lmdn004267	357.13	151.04	358.142	C20H22O6	[M-H]-	Epipinoresinol*	Lignans and Coumarins	Lignans	24404-50-0	2	122030	91373	187270	179860	179480	180390	925830	1029000	1108400	1285300	1752800	2096900	107300	29544	135510	--	--
Lmmn003748	359.15	180.08	360.157	C20H24O6	[M-H]-	Isolariciresinol	Lignans and Coumarins	Lignans	548-29-8	2	32672	36652	86517	108260	71770	82132	125200	103640	126030	123930	95848	122500	22609	17021	36310	--	--
Lmgp003270	369.16	177.06	368.074	C16H16O10	[M+H]+	Scopoletin-7-O-glucuronide	Lignans and Coumarins	Coumarins	132752-65-9	2	4681000	3067100	2772800	10104000	10756000	10522000	4686900	4887700	4637500	9	9	9	9	9	9	--	--
Hmbp002498	487.14	193.05	486.137	C21H26O13	[M+H]+	Scopoletin-7-O-xylosyl(1→6)glucoside	Lignans and Coumarins	Coumarins	-	2	116120	163020	117910	215590	198570	197610	189240	201010	222810	9	9	9	9	9	9	--	--
Lmmn002274	521.2	359.15	522.21	C26H34O11	[M-H]-	Isolariciresinol-9'-O-glucoside	Lignans and Coumarins	Lignans	63358-12-3	2	73979	84421	130300	63413	56007	91665	68538	51186	113000	9	9	9	9	9	9	--	--
Lmbn001181	531.14	531.13	532.143	C22H28O15	[M-H]-	Fraxetin-7,8-di-O-glucoside	Lignans and Coumarins	Coumarins	-	3	9	9	9	9	9	9	9	9	9	514210	355400	295230	1252100	1304900	895160	--	--
pmn001375	535.18	373.13	536.189	C26H32O12	[M-H]-	1-Hydroxypinoresinol-1-O-Glucoside	Lignans and Coumarins	Lignans	81495-71-8	2	267380	165370	430230	353020	337080	362220	224900	210230	213870	9	9	9	9	9	9	--	--
Rfmb25702	561.2	357.13	562.205	C28H34O12	[M-H]-	Pinoresinol-4-O-(6''-acetyl)glucoside	Lignans and Coumarins	Lignans	-	2	35712	53408	47938	39990	67016	66112	46131	45287	64283	9	9	9	9	9	9	--	--
Zmhn001446	579.21	417.16	580.216	C28H36O13	[M-H]-	syringaresinol-4'-O-glucopyranosid	Lignans and Coumarins	Lignans	-	1	2768300	3564200	2415000	1942500	1985700	2301300	6108800	6386800	5875000	43981	83794	73901	9854.5	10472	24176	--	--
Lmqn001932	579.21	417.16	580.216	C28H36O13	[M-H]-	Syringaresinol-4'-O-glucoside	Lignans and Coumarins	Lignans	7374-79-0	2	377650	329490	311260	171710	164290	138220	120310	100260	240030	9	9	9	9	10015	9	C10890	--
Rfmb056	591.21	387.14	592.216	C29H36O13	[M-H]-	Medioresinol-4'-O-(6'''-acetyl)glucoside	Lignans and Coumarins	Lignans	-	1	109830	139050	122420	85296	89076	122850	73104	65867	94264	9	9	9	9	9	9	--	--
Rfmb26201	621.22	417.16	622.226	C30H38O14	[M-H]-	Syringaresinol-4'-O-(6''-acetyl)glucoside	Lignans and Coumarins	Lignans	-	3	2073000	3587400	1775700	989890	1152300	1280700	1366000	1029500	1215000	9	9	9	9	9	9	--	--
pmn001370	681.24	519.19	682.247	C32H42O16	[M-H]-	Pinoresinol-4,4'-O-di-O-glucoside	Lignans and Coumarins	Lignans	63902-38-5	2	844580	846200	1122800	1147500	1334100	1382500	884290	871090	755410	9	9	9	9	9	9	--	--
pmn001369	697.23	535.18	698.242	C32H42O17	[M-H]-	1-Hydroxypineolin Diglucoside	Lignans and Coumarins	Lignans	-	3	149150	132340	190410	94924	131110	112050	124150	101660	118120	9	9	9	9	9	9	--	--
pmb0302	126.1	96	125.024	C2H8NO3P	[M+H]+	2-Aminoethylphosphonate	Lipids	Glycerol ester	2041-14-7	2	23362	24944	22038	36608	28507	33503	56256	44837	73136	228800	269640	244710	317000	268300	334520	C03557	ko00440,ko01100,ko02010
Lmyn008503	143.11	143.11	144.115	C8H16O2	[M-H]-	Octanoic acid	Lipids	Free fatty acids	124-07-2	2	3584.9	2679.2	4318.1	2734	2988	2370.7	4466.9	2616.3	3323	5309.7	5500	6770.1	3521.1	2014.4	3114	C06423	ko00061,ko00785,ko01100
mws0752	185.15	185.16	186.162	C11H22O2	[M-H]-	Undecylic Acid	Lipids	Free fatty acids	112-37-8	1	1313900	1356800	1640800	961760	923920	917040	1969100	1994400	2015300	5198700	4281100	4678600	5226100	4966100	4414600	C17715	--
pmb2640	199.17	199.17	200.178	C12H24O2	[M-H]-	Dodecanoic acid (Lauric acid)	Lipids	Free fatty acids	143-07-7	1	86620	85827	93172	64285	71761	73052	74372	78880	81176	163810	142320	155710	91206	84004	89319	C02679	ko00061,ko01100,ko01110
Zmgn003633	211.13	183.14	212.141	C12H20O3	[M-H]-	12-Oxo-10E-Dodecenoic Acid	Lipids	Free fatty acids	65410-38-0	2	4644.5	2670.9	3797.6	2776.7	2682.1	2521	2970.2	2753.2	2134.6	3741.8	2596.5	2329.2	4370.8	2672.9	3146.7	C16309	ko00592,ko01110
mws0751	213.19	195	214.193	C13H26O2	[M-H]-	Tridecanoic Acid	Lipids	Free fatty acids	638-53-9	1	3282.9	2775.2	1194.3	962.09	2704.2	1516.4	4143.7	4624.1	5200.1	20050	19039	19704	21259	20055	17782	C17076	--
MWS1900	215.13	153.13	216.136	C11H20O4	[M-H]-	Undecanedioic acid	Lipids	Free fatty acids	1852-04-6	1	863480	741730	745960	707280	661720	630430	2415200	2569600	2572100	6678100	7339900	7407900	2070400	2261700	1811100	--	--
mws5045	215.17	169.16	216.173	C12H24O3	[M-H]-	12-Hydroxydodecanoic acid	Lipids	Free fatty acids	505-95-3	3	3977	3853.5	6599.5	9201.2	5359.2	5281.1	4760.4	4947.9	2805.3	8116.4	9161.7	12857	2429.7	1269.5	2288.9	C08317	--
Zmjn003398	227.13	183.14	228.136	C12H20O4	[M-H]-	2-Dodecenedioic acid	Lipids	Free fatty acids	6402-36-4	2	13546	12735	13758	20245	18174	25497	84237	121920	125720	577680	1019100	1207200	176330	145600	212640	C16308	ko00592,ko01110
mws0119	227.2	227.2	228.209	C14H28O2	[M-H]-	Myristic Acid	Lipids	Free fatty acids	544-63-8	1	19085000	20254000	23300000	20335000	23582000	25572000	23803000	23336000	20985000	27334000	27783000	29686000	17859000	23011000	18764000	C06424	ko00061,ko01100
MWS0552	239.2	223.03	240.209	C15H28O2	[M-H]-	Cis-10-Pentadecenoic Acid(C15: 1)	Lipids	Free fatty acids	84743-29-3	2	164030	170760	198350	136950	149880	146840	161080	147020	141280	39986	40904	34376	39710	55998	68431	--	--
pme2827	239	223	240.245	C16H32O	[M-H]-	Palmitaldehyde	Lipids	Free fatty acids	629-80-1	1	45287000	45449000	42316000	44127000	41225000	45587000	44467000	44375000	44192000	44953000	43920000	44133000	42436000	42476000	43380000	C00517	ko00071
MWS2430	241.22	241.21	242.225	C15H30O2	[M-H]-	13-methylmyristic acid	Lipids	Free fatty acids	2485-71-4	1	769500	747970	599320	673210	703820	614750	969170	1047400	966960	1430800	1171000	1472400	592650	652520	800720	--	--
mws0359	241.22	241.22	242.225	C15H30O2	[M-H]-	Pentadecanoic Acid	Lipids	Free fatty acids	1002-84-2	1	688540	801340	760090	1040200	1143100	1099400	1043500	1037900	903540	1876500	1602400	1664700	1322100	2414600	2449800	C16537	--
Hmbp003234	255.09	163.03	254.079	C12H14O6	[M+H]+	1-O-Caffeoylglycerol	Lipids	Glycerol ester	-	2	144590	88134	98155	1392900	1243800	1112400	818550	950990	874420	9	9	9	9	9	9	--	--
mws0361	253.22	235.19	254.225	C16H30O2	[M-H]-	Palmitoleic Acid	Lipids	Free fatty acids	373-49-9	1	54827	49945	49910	41006	35243	38429	33246	31857	32936	47214	54892	56450	22791	27564	45901	C08362	ko00061
Lmcn009122	253.22	235.21	254.225	C16H30O2	[M-H]-	(7Z)-Hexadecenoic acid	Lipids	Free fatty acids	2416-19-5	1	49446	41568	43832	37254	35198	32004	30358	32754	31022	38475	44664	43635	21611	27613	44520	--	--
mws1488	255.23	237.22	256.24	C16H32O2	[M-H]-	Palmitic acid	Lipids	Free fatty acids	57-10-3	1	16089	20622	19429	12435	14851	18987	12395	16273	14922	14114	10713	11393	10511	19854	23221	C00249	ko00061,ko00062,ko00071,ko00073,ko01040,ko01100,ko01212
mws0120	258.11	104.11	257.103	C8H20NO6P	[M+H]+	Choline Alfoscerate	Lipids	PC	28319-77-9	2	412400	361400	168140	176980	76640	60586	496350	452200	500190	7926.1	12506	6631.2	42751	25226	58691	C00670	ko00564,ko00565
mws0383	267.23	267.23	268.24	C17H32O2	[M-H]-	10-Heptadecenoic Acid	Lipids	Free fatty acids	29743-97-3	1	769110	992790	1047100	1138200	1666400	1331000	1261000	1472900	1183500	7022100	3212100	5056300	265190	1226500	485470	--	--
Lmxn015337	269.25	251.24	270.256	C17H34O2	[M-H]-	Methyl palmitate	Lipids	Free fatty acids	112-39-0	2	11899	7936.9	8715.8	14037	13957	14267	17234	17229	16266	15312	14450	15899	1609	3627.9	7001.7	C16995	--
mws0362	269.25	269.24	270.256	C17H34O2	[M-H]-	Heptadecanoic acid	Lipids	Free fatty acids	506-12-7	1	62445	69590	83828	78213	60709	55202	98942	86969	75683	648800	500630	301970	307240	621810	649950	--	--
mws1355	271.23	225.22	272.235	C16H32O3	[M-H]-	16-Hydroxyhexadecanoic acid	Lipids	Free fatty acids	506-13-8	3	9	9	9	9	9	9	2945.3	3382.9	3057.7	24097	24135	9825.8	83248	91834	49652	C18218	ko00073,ko01100
pmb1452	275.1	213.2	273.267	C16H35NO2	[M+H]+	N-Lauryldiethanolamine	Lipids	Free fatty acids	1541-67-9	2	60389	65003	86137	103950	69328	74958	59567	75559	61145	66055	72373	66880	55661	65130	61362	--	--
pmb1574	277.2	93	276.209	C18H28O2	[M+H]+	9,12-Octadecadien-6-Ynoic Acid	Lipids	Free fatty acids	61481-29-6	2	328370	272500	393840	1191500	1079600	1073500	423810	487680	389630	1118300	701580	1105000	229470	221430	226310	--	--
pmb1650	279.2	149.4	278.225	C18H30O2	[M+H]+	Octadeca-11E,13E,15Z-trienoic acid	Lipids	Free fatty acids	25575-00-2	1	12950000	14456000	28549000	14155000	14996000	14554000	13841000	14780000	13472000	14403000	12960000	14065000	10097000	11065000	11014000	--	--
pmb0889	279.23	95.1	278.225	C18H30O2	[M+H]+	Punicic acid (9Z,11E,13Z-octadecatrienoic acid)	Lipids	Free fatty acids	544-72-9	1	15953000	16721000	14987000	17794000	15025000	15585000	25297000	26335000	25869000	22615000	21537000	28647000	7880900	7637300	7265200	C08364	--
mws0367	277.22	277.22	278.225	C18H30O2	[M-H]-	α-Linolenic Acid*	Lipids	Free fatty acids	463-40-1	1	23339000	22994000	26656000	41080000	41373000	42170000	30747000	29180000	31573000	17406000	16981000	17390000	4914600	5005000	6279200	C06427	ko00592,ko01040,ko01100,ko01110
Lmbn005923	277.22	59.01	278.225	C18H30O2	[M-H]-	Crepenynic acid	Lipids	Free fatty acids	2277-31-8	1	439000	438830	465020	809610	819790	816460	560560	600660	609610	287150	288860	304210	85526	97276	108640	C07289	ko00591
mws0366	277.22	277.22	278.225	C18H30O2	[M-H]-	γ-Linolenic Acid*	Lipids	Free fatty acids	506-26-3	1	25364000	24450000	28409000	42393000	42907000	42547000	32896000	32665000	33080000	17924000	17413000	18901000	5489200	6114200	6943300	C06426	ko00591,ko01040,ko01100
mws1491	279.23	279.23	280.24	C18H32O2	[M-H]-	Linoleic acid	Lipids	Free fatty acids	60-33-3	1	30026000	37111000	40783000	40212000	42364000	43912000	37899000	39437000	38841000	20264000	21118000	22648000	7364100	9948700	17509000	C01595	ko00591,ko01040,ko01100
Lmbn006152	279.23	59.01	280.24	C18H32O2	[M-H]-	(9Z,11E)-Octadecadienoic acid	Lipids	Free fatty acids	2540-56-9	2	13477	17137	20512	18030	19071	21366	21625	22402	23595	11496	11161	13921	4037.8	6454.7	8514.3	C04056	ko00591
YC512118	282.28	247.24	281.272	C18H35NO	[M+H]+	Oleamide (9-Octadecenamide)	Lipids	Free fatty acids	301-02-0	1	6594.2	11157	4882.4	5263.6	19493	9960.9	7203.4	7066.5	7835.4	18605	10636	9835.2	4870.5	5604	6794	C19670	--
mws2623	281.25	281.25	282.256	C18H34O2	[M-H]-	11-Octadecanoic acid(Vaccenic acid)	Lipids	Free fatty acids	506-17-2	1	8983800	11516000	10051000	8611800	10406000	11091000	9198000	9547400	8314100	8279900	6655000	6662900	4019600	8909200	10435000	C21944	--
Lmyn012331	281.25	281.25	282.256	C18H34O2	[M-H]-	Petroselinic acid	Lipids	Free fatty acids	593-39-5	2	10026000	10451000	11506000	10368000	10678000	11857000	10259000	10319000	9485800	7463300	7244800	6312600	4203900	9065300	10734000	C08363	--
Zmyn005026	283.26	283.26	284.272	C18H36O2	[M-H]-	16-Methylheptadecanoic acid	Lipids	Free fatty acids	2724-58-5	2	6915600	5379300	3438500	4255100	3375500	2713500	3068400	7991900	6720900	6009900	6670000	8128300	13522000	8486200	6914800	C20356	--
mws1436	287.29	97.2	286.287	C18H38O2	[M+H]+	1,18-Octadecanediol	Lipids	Free fatty acids	3155-43-9	3	113460	138970	131920	81532	62989	75437	111890	111310	114590	165700	189110	167930	115540	92101	93274	--	--
pmn001686	287.22	241.22	288.23	C16H32O4	[M-H]-	10,16-Dihydroxypalmitic acid	Lipids	Free fatty acids	3233-90-7	1	31383	24888	29033	57191	72716	65349	70705	64763	65214	142280	146980	132930	13683	11784	7458.2	C08285	ko00073
Lmyn007883	287.22	287.22	288.23	C16H32O4	[M-H]-	9,16-Dihydroxypalmitic acid	Lipids	Free fatty acids	38076-49-2	2	110320	77051	180910	180010	148440	131890	181370	177310	192840	55353	104890	92435	18759	22730	19502	--	--
pmb0885	291	190.9	290.188	C18H26O3	[M+H]+	4-Oxo-9Z,11Z,13E,15E-Octadecatetraenoic Acid	Lipids	Free fatty acids	-	2	18129	17257	19718	18718	24042	20942	51390	45525	58745	392430	355330	319800	894990	821230	698950	--	--
pmb2787	293.21	275.1	294.219	C18H30O3	[M-H]-	9-Oxo-10E,12Z-octadecadienoic acid	Lipids	Free fatty acids	54232-59-6	1	109240	94002	139910	377270	436320	442950	86825	76278	91816	122120	99805	126720	37426	37373	41571	C14766	ko00591
Lmbn005443	293.21	235.17	294.219	C18H30O3	[M-H]-	13-KODE; (9Z,11E)-13-Oxooctadeca-9,11-dienoic acid	Lipids	Free fatty acids	54739-30-9	2	104510	93973	140670	387780	443010	449360	53021	45483	52232	33308	23910	37460	12630	9552.7	15210	C14765	ko00591
pmb2792	293.21	193.1	294.219	C18H30O3	[M-H]-	13-Hydroxy-6,9,11-octadecatrienoic acid	Lipids	Free fatty acids	74784-20-6	2	49644	53759	121090	79163	61014	106210	64636	63444	69566	52155	62637	67735	63169	54127	56614	--	--
pmb2786	293.21	235.17	294.219	C18H30O3	[M-H]-	9-Hydroxy-10,12,15-octadecatrienoic acid	Lipids	Free fatty acids	89886-42-0	2	106640	94798	128510	392200	433390	441510	50084	49215	48423	33175	27001	34330	11436	13322	14434	C16326	ko00592
Zmpn003368	293.21	195.14	294.219	C18H30O3	[M-H]-	13S-Hydroxy-9Z,11E,15Z-octadecatrienoic acid	Lipids	Free fatty acids	87984-82-5	1	2229300	1597600	2399600	6842800	5195100	5434800	6924200	7239200	6920800	4916300	4277900	6459400	1125200	1066400	1292900	C16316	ko00592
Lmcn009539	293.25	293.25	294.256	C19H34O2	[M-H]-	E,E,Z-1,3,12-Nonadecatriene-5,14-diol	Lipids	Free fatty acids	-	1	569520	458430	417270	375400	419640	399780	808970	1040600	811390	203610	159920	212950	61586	55597	83946	--	--
Hmqp005411	297.24	81.07	296.234	C18H32O3	[M+H]+	9-Oxo-12Z-Octadecenoic acid	Lipids	Free fatty acids	112543-32-5	2	993700	1054100	1153200	749940	768550	848180	397830	392980	388340	480140	460850	393720	114900	78698	78482	--	--
Hmqp005455	297.24	81.07	296.234	C18H32O3	[M+H]+	15(R)-Hydroxylinoleic Acid	Lipids	Free fatty acids	177931-23-6	2	935340	964110	1086700	778490	850910	864160	417900	393240	432560	489730	457640	453550	115300	82951	74216	--	--
pmb2799	295.23	195.2	296.235	C18H32O3	[M-H]-	12,13-Epoxy-9-Octadecenoic Acid	Lipids	Free fatty acids	6799-85-5	1	116860	115580	105870	125380	158620	155100	17910	22744	21746	24991	27892	44641	18639	25510	24577	C14826	ko00591,ko01100
Lmbn005662	295.23	171.1	296.235	C18H32O3	[M-H]-	9(10)-EpOME;(9R,10S)-(12Z)-9,10-Epoxyoctadecenoic acid	Lipids	Free fatty acids	16833-56-0	1	59263	64201	61552	55351	40516	37250	88862	82921	82738	73085	52904	62894	22021	19931	24052	C14825	ko00591,ko01100
Lmbn005369	295.23	195.14	296.235	C18H32O3	[M-H]-	13(S)-HODE;13(S)-Hydroxyoctadeca-9Z,11E-dienoic acid*	Lipids	Free fatty acids	10219-69-9	1	4355600	3995500	4211700	6716600	4781400	5127600	10770000	10888000	10539000	10683000	9975800	12638000	2613000	2656000	2875900	C14762	ko00591
Rfmb091	295.23	195.14	296.235	C18H32O3	[M-H]-	9S-Hydroxy-10E,12Z-octadecadienoic acid*	Lipids	Free fatty acids	15514-85-9	1	4485400	4269700	4286100	6900600	4922300	5260200	10992000	10715000	11032000	10938000	9624200	13065000	2647100	2655800	3058900	C14767	ko00591
Zmyn004714	297.24	183.14	298.251	C18H34O3	[M-H]-	Ricinoleic acid	Lipids	Free fatty acids	141-22-0	2	9	9	9	9	9	9	2339.4	1686.5	2177	17660	19365	15334	2956.4	1824	1702.3	C08365	--
pmf0297	297.32	183.1	298.324	C20H42O	[M-H]-	1-Eicosanol	Lipids	Free fatty acids	629-96-9	2	69919	63513	54284	65374	67737	72442	109320	103200	97092	458680	402370	417910	89957	89462	55601	--	--
MWS4295	299.26	253.25	300.266	C18H36O3	[M-H]-	DL-2-hydroxystearic acid	Lipids	Free fatty acids	629-22-1	2	579100	498270	222590	253250	194690	172060	1498800	1716500	1283000	3038600	4266200	3048200	8317100	1545700	9992500	--	--
Zmyn005384	299.26	253.26	300.266	C18H36O3	[M-H]-	2R-Hydroxyoctadecanoic Acid	Lipids	Free fatty acids	26633-48-7	2	521830	486850	237830	233020	198140	171530	1497600	1539100	1400300	2911400	4030100	3019000	8411100	1602400	10056000	C03042	--
Lmqn008288	299.26	299.26	300.267	C18H36O3	[M-H]-	3-Hydroxyoctadecanoic Acid	Lipids	Free fatty acids	45261-96-9	2	21517	16347	19151	24973	17911	19614	26104	33071	25090	67771	49391	51057	21606	20606	15535	--	--
mws1349	302.31	109.2	301.298	C18H39NO2	[M+H]+	Dihydrosphingosine	Lipids	Sphingolipids	764-22-7	1	18755	18763	15016	20710	19666	19403	36810	35319	27938	60959	50075	46558	70094	43965	55807	C00836	ko00600,ko01100
pmn001610	307.26	307.3	308.272	C20H36O2	[M-H]-	Eicosadienoic acid	Lipids	Free fatty acids	5598-38-9	1	455180	483620	473260	1084700	1101600	1077500	709000	831400	602130	350490	220940	338880	111740	206280	323630	C16525	ko01040
pmb2791	309.21	209.1	310.1	C18H30O4	[M-H]-	9-Hydroperoxy-10E,12,15Z-octadecatrienoic acid	Lipids	Free fatty acids	111004-08-1	2	613260	487930	869310	1607400	1093000	1151800	717570	783600	930150	346100	247110	289140	195980	229320	207820	C16321	ko00592,ko01110
Hmqp006221	311.26	279.32	310.25	C19H34O3	[M+H]+	13-Hydroxy-9Z,11E-octadecadienoic acid	Lipids	Free fatty acids	18104-45-5	2	1417.3	1943.4	1359.1	897.99	1053.5	879.34	1263.7	970.98	1031.4	9	9	9	9	9	9	--	--
Rfmb087	311.22	293.21	312.23	C18H32O4	[M-H]-	9-Hydroxy-13-oxo-10-octadecenoic Acid	Lipids	Free fatty acids	-	1	90870	103950	74383	75869	73572	84956	65873	59671	69738	42574	50373	58149	78468	75514	60704	--	--
pmb2804	311.1	171.3	312.23	C18H32O4	[M-H]-	13S-Hydroperoxy-9Z,11E-octadecadienoic acid	Lipids	Free fatty acids	33964-75-9	2	923920	1057200	910520	1122700	860380	992290	743750	717210	762900	308350	244960	313220	661510	633500	577290	C04717	ko00591,ko01100
pmn001689	311.22	223.17	312.23	C18H32O4	[M-H]-	9-Hydroxy-12-oxo-15(Z)-octadecenoic acid	Lipids	Free fatty acids	-	1	1517200	1018800	1372400	4985900	4922500	4839100	1884900	2005900	2051800	482760	629020	958960	56683	52370	51032	C21924	ko00592,ko01110
Zmjn004133	311.22	293.21	312.23	C18H32O4	[M-H]-	9S-Hydroperoxy-10E,12Z-octadecadienoic acid	Lipids	Free fatty acids	5502-91-0	2	496550	506010	420530	394080	292800	313330	665710	706170	686230	426520	352390	491950	609600	710350	577700	C14827	ko00591,ko01100
Lmbn005287	311.22	249.22	312.23	C18H32O4	[M-H]-	7S,8S-DiHODE; (9Z,12Z)-(7S,8S)-Dihydroxyoctadeca-9,12-dienoic acid	Lipids	Free fatty acids	143288-65-7	2	661820	123870	200390	158520	168800	160040	689160	484130	507760	250640	274680	321370	60567	61352	65158	C07354	ko00591
pmf0397	311.3	183.1	312.303	C20H40O2	[M-H]-	Arachidic acid	Lipids	Free fatty acids	506-30-9	2	52119	46609	47420	40151	45417	39127	54257	164790	42587	49687	40778	32670	37391	28416	37498	C06425	ko01040
Lmbn005822	313.24	223.21	314.246	C18H34O4	[M-H]-	9,10-DHOME; (12Z)-9,10-Dihydroxyoctadec-12-enoic acid	Lipids	Free fatty acids	263399-34-4	2	9	9	9	1438.3	1524	1318.9	1449.9	1763.3	1452.6	98044	111040	105860	1588.8	1250.4	1342.7	C14828	ko00591
Lmbn005487	313.24	251.24	314.246	C18H34O4	[M-H]-	12,13-DHOME; (9Z)-12,13-Dihydroxyoctadec-9-enoic acid	Lipids	Free fatty acids	263399-35-5	2	266870	152770	160170	168470	192710	187890	334230	310620	320700	820980	1002400	974130	148390	126620	102660	C14829	ko00591
Lmbn007891	313.24	183.14	314.246	C18H34O4	[M-H]-	Hydroxy ricinoleic acid	Lipids	Free fatty acids	-	1	589880	500980	433940	994730	938630	970630	518400	586620	608050	532350	694910	1112400	128370	117730	111720	--	--
mws0955	317.21	113.1	318.219	C20H30O3	[M-H]-	12-Oxo-5,8,10,14-eicosatetraenoic acid	Lipids	Free fatty acids	108437-64-5	3	9	9	9	9	9	9	9	9	9	9	9	9	14887	15770	8829	C14807	ko00590
mws0945	317.21	113.1	318.219	C20H30O3	[M-H]-	15-Oxo-5Z,8Z,11Z,13E-eicosatetraenoic acid	Lipids	Free fatty acids	81416-72-0	3	9	9	9	9	9	9	9	9	9	3655.5	9	9	9210.6	13251	7109.1	C04577	ko00590
MWS3083	319.23	59.01	320.235	C20H32O3	[M-H]-	15(S)-HETE; 15(S)-Hydroxy-5Z,8Z,11Z,13E-eicosatetraenoic acid	Lipids	Free fatty acids	54845-95-3	2	48472	53575	41374	93732	62808	63225	133930	123290	146470	6232.4	5161.5	12210	9	9	9	C04742	ko00590
Hmqp006023	326.27	309.27	324.266	C20H36O3	[M+H]+	Ethyl 9-Hydroxy-10,12-octadecadienoic acid	Lipids	Free fatty acids	-	2	56708	99756	113440	98681	121620	105930	55797	65280	59356	56091	54932	76007	11210	9005.5	16687	--	--
pmn001691	327.22	291.2	328.225	C18H32O5	[M-H]-	9,12,13-Trihydroxy-10,15-octadecadienoic acid	Lipids	Free fatty acids	-	1	2205000	1707100	2523900	5501400	5120000	5693600	1655100	1545400	1688600	546040	596640	784340	173480	204640	158380	--	--
mws0371	327.23	283.3	328.24	C22H32O2	[M-H]-	Cis-4,7,10,13,16,19-Docosahexaenoic Acid	Lipids	Free fatty acids	6217-54-5	3	5302.4	6776.5	3453.7	1704.4	3256.9	1572.2	23602	22148	15078	45703	57490	38254	59712	44489	44910	C06429	ko01040
Hmqn003054	329.23	311.23	330.24	C18H34O5	[M-H]-	9,10,11-Trihydroxy-12-octadecenoic acid	Lipids	Free fatty acids	61911-67-9	1	736370	720920	734330	726350	616040	715810	396790	365810	379940	177550	184550	223980	69388	76889	67134	--	--
Lmbn004240	329.23	199.13	330.241	C18H34O5	[M-H]-	9,10-Dihydroxy-12,13-epoxyoctadecanoic acid	Lipids	Free fatty acids	-	1	24124	22555	13078	40104	24922	26361	36965	39280	42278	90260	117140	122890	96938	88733	82295	C14837	ko00591
pmn001694	329.23	229.15	330.241	C18H34O5	[M-H]-	9,10,13-Trihydroxy-11-Octadecenoic Acid	Lipids	Free fatty acids	29907-57-1	1	11165000	11339000	11565000	11132000	10375000	11549000	4396800	4160000	4494400	1712600	1978700	2313300	621090	727210	643860	C14835	ko00591
Lmbn003970	329.23	211.14	330.241	C18H34O5	[M-H]-	9,12,13-TriHOME; 9(S),12(S),13(S)-Trihydroxy-10(E)-octadecenoic acid	Lipids	Free fatty acids	97134-11-7	2	167250	139830	136820	346250	205000	185400	407020	404110	387680	511280	605870	721180	187670	203530	135840	C14833	ko00591
pmp001284	331.28	313.27	330.277	C19H38O4	[M+H]+	Monopalmitin	Lipids	Glycerol ester	542-44-9	3	323970	321570	341450	358320	377360	360850	353360	371710	366590	184220	157390	145150	165090	169840	188230	--	--
Lmyn007622	331.25	157.12	332.256	C18H36O5	[M-H]-	9,10,18-Trihydroxystearic acid	Lipids	Free fatty acids	496-86-6	2	12000	11524	9699.1	8952.7	10741	12469	6591.4	6126.1	9630	9	9	9	4375.5	9	9	C19621	ko00073
MWS20033	333.21	289.22	334.214	C20H30O4	[M-H]-	20-Carboxyarachidonic Acid	Lipids	Free fatty acids	79551-84-1	2	9	9	9	4125.8	5163.6	6296.6	14802	13569	11647	8626.5	3833.2	5110.2	7707.2	11913	8049.5	--	--
MWS20018	335.22	127.08	336.23	C20H32O4	[M-H]-	8,9-Dihydroxy-5,11,14,17-eicosatetraenoic acid	Lipids	Free fatty acids	867350-87-6	1	36807	42181	34103	110740	41546	55908	144440	134570	153180	122430	100350	139850	22587	26323	20875	--	--
pmb1562	351.25	146.9	350.246	C21H34O4	[M+H]+	1-Stearidonoyl-Glycerol	Lipids	Glycerol ester	-	1	166970	118410	175600	551800	407160	481550	276650	303420	329210	9	9	9	9	9	9	--	--
Lmhp011562	353.27	261.22	352.261	C21H36O4	[M+H]+	1-α-Linolenoyl-glycerol*	Lipids	Glycerol ester	-	1	2347000	2203700	2740200	6024000	6703400	6454600	2620700	2571000	2625800	143680	104740	137200	68512	60285	113710	--	--
Lmhp011388	353.27	261.22	352.261	C21H36O4	[M+H]+	2-α-Linolenoyl-glycerol*	Lipids	Glycerol ester	55268-58-1	1	2412000	2242000	2594400	6031700	6175500	6371000	2547800	2560500	2535300	140550	106850	133310	67066	58296	112810	--	--
Lmhp012042	355.28	263.24	354.277	C21H38O4	[M+H]+	2-Linoleoylglycerol*	Lipids	Glycerol ester	3443-82-1	2	381710	428570	404010	485190	504180	509540	294220	314920	289880	13664	10364	13174	10402	7936.1	13912	--	--
Lmhp112042	355.28	263.24	354.277	C21H38O4	[M+H]+	1-Linoleoylglycerol*	Lipids	Glycerol ester	2277-28-3	2	385640	438210	388180	489740	494750	490580	296130	309610	292190	14280	10133	15520	8884.6	7454.8	15094	--	--
pmb0296	357.3	265.4	356.293	C21H40O4	[M+H]+	1-Oleoyl-Sn-Glycerol	Lipids	Glycerol ester	129784-87-8	2	3351300	3683600	3050800	1566700	1567700	1828600	421200	397890	341200	9	9	9	9	9	9	--	--
Lmsn004901	367.36	367.36	368.365	C24H48O2	[M-H]-	Tetracosanoic Acid (Lignoceric acid)	Lipids	Free fatty acids	557-59-5	3	8314.9	7629.2	8644.8	9712.6	7408.7	7818.9	16353	25130	15276	10801	6604.8	7446.5	10994	13367	5703.5	C08320	ko01040
Cmbp005523	417.12	163.04	416.111	C21H20O9	[M+H]+	1,3-O-Dicaffeoylglycerol	Lipids	Glycerol ester	-	3	9	9	9	9	9	9	9	9	9	307190	257930	311300	346630	310460	307880	--	--
Lmhp008337	426.26	285.24	425.254	C19H40NO7P	[M+H]+	LysoPE 14:0(2n isomer)	Lipids	LPE	-	2	3782.6	3031.9	5768.6	16491	6872.8	8627.3	1573	2788	1712	1988.2	1063.1	4169	9	9	9	--	--
pmb0864	426.26	285.24	425.254	C19H40NO7P	[M+H]+	LysoPE 14:0	Lipids	LPE	-	2	14758	8345.3	19023	51667	39554	47168	9	9	9	9	9	9	9	9	9	--	--
Cmbn007148	429.12	429.12	430.126	C22H22O9	[M-H]-	1-O-Feruloyl-3-O-caffeoylglycerol	Lipids	Glycerol ester	-	1	9	9	9	147860	159670	145140	364770	470310	357180	9	9	9	9	9	9	--	--
Lmhp009187	440.28	299.26	439.27	C20H42NO7P	[M+H]+	LysoPE 15:0	Lipids	LPE	-	2	24221	27225	49071	157460	152300	175920	35588	31061	25045	9	9	9	9	9	9	--	--
Lmhp008885	440.28	299.26	439.27	C20H42NO7P	[M+H]+	LysoPE 15:0(2n isomer)	Lipids	LPE	-	2	5085.8	7166.2	10289	34831	27958	36837	6158.5	9113.9	4218.5	9	9	9	9	9	9	--	--
Lmhp007836	448.25	307.23	447.239	C21H38NO7P	[M+H]+	LysoPE 16:3	Lipids	LPE	-	2	2976.7	2549.9	3569.1	15504	18066	22168	7615.3	4126.1	6421.9	9	9	9	14095	15846	14192	--	--
Lmhp009034	452.28	311.26	451.27	C21H42NO7P	[M+H]+	LysoPE 16:1	Lipids	LPE	-	1	21475	24177	16356	10576	15744	13923	40964	46304	49226	5876.9	5098.7	4659.3	9	9	9	--	--
Lmhp008763	452.28	311.26	451.27	C21H42NO7P	[M+H]+	LysoPE 16:1(2n isomer)	Lipids	LPE	-	1	7716.1	3442.4	5495.8	10893	6945.9	6180.2	6957.1	8670.2	8870	2103.4	2641.3	32297	3775.8	9	9	--	--
pmb0876	454.29	313.27	453.286	C21H44NO7P	[M+H]+	LysoPE 16:0	Lipids	LPE	53862-35-4	1	1966900	2010100	2911800	10439000	9079600	9481100	1877300	1846800	1582700	44251	30806	41961	23214	26163	25419	--	--
pmd0160	454.29	313.27	453.286	C21H44NO7P	[M+H]+	LysoPE 16:0(2n isomer)	Lipids	LPE	-	1	418900	408590	587180	2399500	2093600	2230000	428280	389320	336770	9759.5	4510.7	13008	6488.6	5384.9	7306.9	--	--
Lmhp009464	466.29	325.27	465.286	C22H44NO7P	[M+H]+	LysoPE 17:1(2n isomer)	Lipids	LPE	-	2	12337	17021	15244	44154	19988	21406	20358	16827	17858	4664.3	3472.4	5047.6	9	9	9	--	--
Lmhp009769	466.29	325.27	465.286	C22H44NO7P	[M+H]+	LysoPE 17:1	Lipids	LPE	-	2	8093.5	10453	11194	24820	26258	28664	5986.4	6448.1	5332.9	9	9	9	9	9	9	--	--
Lmhp010162	468.31	327.29	467.301	C22H46NO7P	[M+H]+	LysoPE 17:0	Lipids	LPE	-	2	4412.4	4518.4	6187.8	9303.3	11588	8574.5	5604.4	5145.2	5561.4	9	9	9	9	9	9	--	--
pmd0130	468.31	184.07	467.301	C22H46NO7P	[M+H]+	LysoPC 14:0	Lipids	LPC	20559-16-4	1	489460	483380	474360	1141800	1115900	1195700	301400	300840	253950	9	9	9	9	9	9	--	--
Lmhp008589	476.28	335.26	475.27	C23H42NO7P	[M+H]+	LysoPE 18:3(2n isomer)	Lipids	LPE	-	1	165260	156320	216520	881930	823350	963810	372210	325290	354870	2431.5	3127.5	3279	3971.3	3475.1	3109.6	--	--
Lmhp008801	476.28	335.26	475.27	C23H42NO7P	[M+H]+	LysoPE 18:3	Lipids	LPE	-	1	164220	142110	225060	879950	815350	843840	379300	353380	332130	3083.6	4419.8	5815.6	3880.5	5509.6	5885.5	--	--
pmb0874	478.29	337.27	477.286	C23H44NO7P	[M+H]+	LysoPE 18:2(2n isomer)	Lipids	LPE	-	1	472550	560940	623530	675120	680270	686370	761700	649160	660670	16538	10072	7293.9	13364	6795.2	13399	--	--
pmb0881	478.29	337.27	477.286	C23H44NO7P	[M+H]+	LysoPE 18:2	Lipids	LPE	-	1	460510	549170	560530	639010	650150	712830	765840	604420	668640	9389.2	7768	10160	14823	13716	14159	--	--
pmb2260	480.31	184.07	479.301	C23H46NO7P	[M+H]+	LysoPC 15:1	Lipids	LPC	-	3	26181	16809	37244	102550	104080	121290	34832	38526	29901	9	9	9	9	9	9	--	--
mws0289	480.31	339.29	479.301	C23H46NO7P	[M+H]+	LysoPE 18:1	Lipids	LPE	89576-29-4	1	641300	731610	819060	971490	1061700	1043100	336320	337540	305230	6330.3	3586.1	11823	4909.4	6625.7	3249.5	--	--
pmb0856	480.31	339.29	479.301	C23H46NO7P	[M+H]+	LysoPE 18:1(2n isomer)	Lipids	LPE	-	1	395040	466610	509990	646180	720250	696810	228430	219570	202990	5464	4837.9	10355	4647.5	7489.6	3373.3	--	--
pmb2319	482.32	184.07	481.317	C23H48NO7P	[M+H]+	LysoPC 15:0	Lipids	LPC	108273-89-8	1	1020100	910020	1110500	2716800	3217300	3869100	964920	806810	658810	9	9	9	9	9	9	--	--
Lmhp009129	482.32	184.07	481.317	C23H48NO7P	[M+H]+	LysoPC 15:0(2n isomer)	Lipids	LPC	-	1	380060	368860	410470	1145400	1473300	1756100	378850	338930	323680	9	9	9	9	9	9	--	--
pmb0883	482.32	341.31	481.317	C23H48NO7P	[M+H]+	LysoPE 18:0	Lipids	LPE	69747-55-3	2	147640	150260	232690	461520	470230	458950	177810	139320	135690	5757.1	5383.4	4315.1	960.15	753.39	1184	--	--
pmb0880	482.32	341.31	481.317	C23H48NO7P	[M+H]+	LysoPE 18:0(2n isomer)	Lipids	LPE	-	2	5459.5	7825.5	9474.9	9648.5	13180	12796	3161.7	6939.8	3101	9	9	9	9	9	9	--	--
Hmyn007168	483.27	255.23	484.278	C22H45O9P	[M-H]-	LysoPG 16:0	Lipids	Glycerol ester	-	2	729790	766400	740770	922500	1734200	2109600	2077900	584380	573940	643890	56363	47244	59552	72647	86400	--	--
pmb0863	492.31	184.07	491.301	C24H46NO7P	[M+H]+	LysoPC 16:2(2n isomer)*	Lipids	LPC	-	1	59510	46262	54922	111180	110580	137740	35430	40071	41645	9	9	9	9	9	9	--	--
pma1303	492.31	184.07	491.301	C24H46NO7P	[M+H]+	LysoPC 16:2*	Lipids	LPC	-	1	47167	43038	60132	97872	110970	131490	42344	52851	35771	9	9	9	9	9	9	--	--
Lmhp008833	494.32	184.07	493.317	C24H48NO7P	[M+H]+	LysoPC 16:1(2n isomer)	Lipids	LPC	-	1	362320	360820	374440	105500	160680	311320	34054	36903	27880	9	9	9	9	9	9	--	--
pmp001270	494.32	184.07	493.317	C24H48NO7P	[M+H]+	LysoPC 16:1	Lipids	LPC	76790-27-7	1	951870	929950	879300	295510	455130	548210	194580	149150	151390	9	9	9	9	9	9	--	--
pmd0132	496.34	184.07	495.332	C24H50NO7P	[M+H]+	LysoPC 16:0(2n isomer)	Lipids	LPC	-	1	12312000	10832000	11595000	23563000	25709000	24717000	6386300	6795200	5433800	27894	26198	24725	13880	15814	15422	--	--
pmb0855	496.34	184.07	495.332	C24H50NO7P	[M+H]+	LysoPC 16:0	Lipids	LPC	17364-16-8	1	12452000	11434000	11980000	22922000	25366000	25035000	6600300	6491900	5360400	34313	25747	25658	22049	17472	17312	--	--
Lmhp009802	504.31	363.29	503.301	C25H46NO7P	[M+H]+	LysoPE 20:3(2n isomer)	Lipids	LPE	-	2	3502.7	1247.3	3364.6	11135	10264	11431	2894.1	3643.5	1913.8	9	9	9	9	9	9	--	--
Lmhp010040	504.31	363.29	503.301	C25H46NO7P	[M+H]+	LysoPE 20:3	Lipids	LPE	-	2	1703.5	1934.7	1609.4	10203	11155	11649	3027.8	3261.5	3546.2	9	9	9	9	9	9	--	--
Lmhp010514	506.32	365.31	505.317	C25H48NO7P	[M+H]+	LysoPE 20:2(2n isomer)	Lipids	LPE	-	2	2589.5	1724.1	1665.6	4463.3	3579.4	7122.2	2714	3345.8	2290.5	9	9	9	9	9	9	--	--
Lmhp010757	506.32	365.31	505.317	C25H48NO7P	[M+H]+	LysoPE 20:2	Lipids	LPE	-	2	1709.4	1434.5	1764.6	4789.5	5808.7	4495.3	1952.8	1999.9	1613.2	9	9	9	9	9	9	--	--
Lmhp008718	506.32	184.07	505.317	C25H48NO7P	[M+H]+	LysoPC 17:2	Lipids	LPC	-	1	45234	54819	77446	118380	148180	166030	89751	79602	77533	9	9	9	9	9	9	--	--
Lmhp009590	508.34	184.07	507.332	C25H50NO7P	[M+H]+	LysoPC 17:1	Lipids	LPC	-	1	467790	507760	583850	738870	1006300	1179500	304450	300260	273420	9	9	9	9	9	9	--	--
pmb2406	510.36	184.07	509.348	C25H52NO7P	[M+H]+	LysoPC 17:0	Lipids	LPC	50930-23-9	1	1663900	1286700	1508200	3144700	3549300	3699100	1404600	1278500	1129300	9	9	9	9	9	9	--	--
Lmhp010515	510.36	184.07	509.348	C25H52NO7P	[M+H]+	LysoPC 17:0(2n isomer)	Lipids	LPC	-	1	858630	602130	738410	1638700	1962400	2075100	547100	553750	486580	9	9	9	9	9	9	--	--
Lmhp009773	515.32	261.22	514.314	C27H46O9	[M+H]+	1-α-Linolenoyl-glycerol-3-O-glucoside*	Lipids	Glycerol ester	-	1	19244	24936	21387	9068.3	19291	14660	22947	24044	28286	3306.6	5043.6	3770.3	9	9	9	--	--
Lmhp009526	515.32	261.22	514.314	C27H46O9	[M+H]+	2-α-Linolenoyl-glycerol-1-O-glucoside*	Lipids	Glycerol ester	-	1	22717	28465	29464	10565	16318	11992	20454	13914	16954	9	9	9	9	9	9	--	--
Hmqp006235	516.3	184.07	515.297	C26H46NO7P	[M+H]+	LysoPC 18:4	Lipids	LPC	-	2	7876.3	8945.7	9310.1	34333	42276	37705	16066	16551	12409	9	9	9	9	9	9	--	--
pmb0865	518.32	184.07	517.317	C26H48NO7P	[M+H]+	LysoPC 18:3(2n isomer)	Lipids	LPC	-	1	9937000	9030000	11431000	25739000	30054000	31884000	15242000	16818000	14280000	28532	20852	19108	23252	25629	30830	--	--
pmb0854	518.32	184.07	517.317	C26H48NO7P	[M+H]+	LysoPC 18:3	Lipids	LPC	-	1	9430600	9154500	11991000	25309000	28401000	31898000	14739000	14947000	14487000	29324	17657	23190	31708	19409	32202	--	--
pmp001273	520.34	184.07	519.332	C26H50NO7P	[M+H]+	LysoPC 18:2	Lipids	LPC	-	1	23475000	26080000	23628000	19847000	24363000	27992000	22857000	21107000	18831000	61263	51245	70019	78609	42969	106820	--	--
pmp001251	520.34	184.07	519.332	C26H50NO7P	[M+H]+	LysoPC 18:2(2n isomer)	Lipids	LPC	-	1	23449000	25901000	23417000	19433000	23515000	27603000	22827000	20014000	18497000	79411	51632	67957	80395	46364	116620	--	--
Lmhp010190	522.36	184.07	521.348	C26H52NO7P	[M+H]+	LysoPC 18:1(2n isomer)	Lipids	LPC	-	1	57428000	58319000	55177000	42934000	55080000	59719000	19406000	18646000	16848000	103340	55960	62447	52643	33100	57843	--	--
pmp001281	522.36	184.07	521.348	C26H52NO7P	[M+H]+	LysoPC 18:1	Lipids	LPC	-	1	59748000	59134000	55153000	43639000	55298000	59750000	19568000	18958000	17164000	99168	54366	63596	64472	40237	63375	--	--
mws0126	524.37	184.07	523.364	C26H54NO7P	[M+H]+	LysoPC 18:0	Lipids	LPC	19420-57-6	1	12345000	10740000	12173000	25266000	28622000	30480000	7396400	7044400	5656300	60043	42097	48839	17238	14852	16662	--	--
pmd0136	524.37	184.07	523.364	C26H54NO7P	[M+H]+	LysoPC 18:0(2n isomer)	Lipids	LPC	-	1	3119000	2696600	3031900	6285400	7383100	7964000	2032900	1337600	1152800	21867	12775	7077.1	2660.7	3562.3	4410.3	--	--
pmp001259	526.34	508.33	525.33	C28H47NO8	[M+H]+	5,8,11,14-Pentadecanoamide	Lipids	Free fatty acids	-	3	671220	781040	832500	241900	413810	476890	9	9	9	9	9	9	9	9	9	--	--
Lmhp007840	534.36	184.07	533.348	C27H52NO7P	[M+H]+	LysoPC 19:2	Lipids	LPC	-	1	76395	85578	87811	20846	21851	19291	122060	111500	96688	9	9	9	9	2035.4	3163.8	--	--
Lmhp007598	534.36	184.07	533.348	C27H52NO7P	[M+H]+	LysoPC 19:2(2n isomer)	Lipids	LPC	-	1	78332	69747	99198	142590	134940	192310	191200	136930	130930	9	9	9	9	9	9	--	--
Lmhp010908	536.37	184.07	535.364	C27H54NO7P	[M+H]+	LysoPC 19:1	Lipids	LPC	-	1	931660	656870	558600	709980	954900	1080800	783810	630560	694760	4146.1	4579	3028.2	9	9	9	--	--
pmb2228	538.39	184.07	537.379	C27H56NO7P	[M+H]+	LysoPC 19:0	Lipids	LPC	108273-88-7	2	26510	35602	29937	28256	26213	32504	9287.2	9542.2	6676.5	9	9	9	4948.7	6669.2	2469.6	--	--
Lmhp009890	546.36	184.07	545.348	C28H52NO7P	[M+H]+	LysoPC 20:3	Lipids	LPC	1199257-41-4	2	63868	47990	60843	171900	194090	214610	48977	56212	44023	9	9	9	9	9	9	--	--
pmd0146	548.37	184.07	547.364	C28H54NO7P	[M+H]+	LysoPC 20:2(2n isomer)	Lipids	LPC	-	2	81537	97752	90957	125680	161720	168570	72964	61495	69171	9	9	9	9	9	9	--	--
pmd0147	548.37	184.07	547.364	C28H54NO7P	[M+H]+	LysoPC 20:2	Lipids	LPC	-	2	96706	96970	88520	132270	155520	169030	71514	72664	63698	9	9	9	9	9	9	--	--
Lmhp011549	550.39	184.07	549.379	C28H56NO7P	[M+H]+	LysoPC 20:1	Lipids	LPC	-	2	126580	145880	154490	141650	170490	190400	70714	74383	54655	9	9	9	9	9	9	--	--
pmd0143	552.4	184.07	551.395	C28H58NO7P	[M+H]+	LysoPC 20:0	Lipids	LPC	108341-80-6	2	61758	53977	56705	64853	74755	81976	80752	87320	78237	294530	267390	80038	103260	96918	135890	--	--
pmp001276	677.37	677.37	676.367	C33H56O14	[M+H]+	1-Linolenoyl-rac-glycerol-diglucoside	Lipids	Free fatty acids	-	1	2416200	2421100	2157900	3003600	3387600	3661700	520400	459250	388030	9	9	9	333530	284260	438340	--	--
Lmhp008744	677.37	261.22	676.367	C33H56O14	[M+H]+	1-α-Linolenoyl-glycerol-2,3-di-O-glucoside*	Lipids	Glycerol ester	-	2	19956	22522	46992	31898	29491	43260	10711	19911	20169	9	9	9	9	9	9	--	--
Lmhp008513	677.37	261.22	676.367	C33H56O14	[M+H]+	2-α-Linolenoyl-glycerol-1,3-di-O-glucoside*	Lipids	Glycerol ester	-	2	39028	27494	32524	21535	27747	26741	24449	17253	20209	9	9	9	9	9	9	--	--
pmp001271	679.39	263.24	678.383	C33H58O14	[M+H]+	1-Linoleoyl-sn-glycerol-diglucoside*	Lipids	Free fatty acids	-	2	26611	71948	14667	11318	13859	12801	4616.7	5834.3	5537.2	9	9	9	9	9	9	--	--
Lmhp009384	679.39	263.24	678.383	C33H58O14	[M+H]+	1-Linoleoylglycerol-2,3-di-O-glucoside*	Lipids	Glycerol ester	-	2	21748	27292	16222	13621	15344	11108	7548.3	5317.6	4620.2	9	9	9	9	9	9	--	--
Lmhp009190	679.39	263.24	678.383	C33H58O14	[M+H]+	2-Linoleoylglycerol-1,3-di-O-glucoside*	Lipids	Glycerol ester	-	2	27059	20605	17898	12760	8603.1	13966	5545	2750.6	3384.5	9	9	9	9	9	9	--	--
Hmyp007396	702.46	184.07	701.46	C37H68NO9P	[M+H]+	PC(oxo-11:0/18:2)	Lipids	PC	-	2	6013.7	6515.9	6028.7	3423.5	3471.4	4048.2	3234.3	3796.1	3781.4	9	9	9	9	9	9	--	--
pme3200	74	57	73.064	C2H7N3	[M+H]+	1-Methylguanidine	Nucleotides and derivatives	Nucleotides and derivatives	471-29-4	2	33365	34349	39170	10781	10056	14903	21797	19097	22042	41980	53634	50931	42889	56874	45568	C02294	--
mws0255	112.05	95	111.043	C4H5N3O	[M+H]+	Cytosine	Nucleotides and derivatives	Nucleotides and derivatives	71-30-7	1	273080	236510	293750	2180800	1815100	1945600	1024800	738730	858670	931470	888440	819200	404520	482390	341360	C00380	ko00240,ko01100
pme0257	111.02	80	112.027	C4H4N2O2	[M-H]-	Uracil	Nucleotides and derivatives	Nucleotides and derivatives	66-22-8	1	181910	172640	201010	330190	294740	378660	191860	215160	202710	293280	296160	297270	152690	182460	152690	C00106	ko00240,ko00410,ko00770,ko01100
mws0251	127.05	110	126.043	C5H6N2O2	[M+H]+	Thymine	Nucleotides and derivatives	Nucleotides and derivatives	65-71-4	2	15338	17212	18724	14873	13280	13296	66595	80721	52928	20707000	22124000	20454000	3489500	2519000	1702400	C00178	ko00240,ko01100
pmb0374	136.06	118.9	135.054	C5H5N5	[M+H]+	2-Aminopurine	Nucleotides and derivatives	Nucleotides and derivatives	452-06-2	1	442780	419040	279540	253870	248510	354670	392870	369390	458200	50237	92423	105900	29010	36173	86996	--	--
pme0040	136.06	119	135.054	C5H5N5	[M+H]+	Adenine	Nucleotides and derivatives	Nucleotides and derivatives	73-24-5	1	2383000	2137100	2648500	13588000	17348000	18139000	3217900	3462500	3597500	754080	725180	676960	689470	549840	1144500	C00147	ko00230,ko00908,ko01100
pme0033	137.05	119	136.039	C5H4N4O	[M+H]+	Hypoxanthine	Nucleotides and derivatives	Nucleotides and derivatives	68-94-0	3	4810.2	5470.7	4088.1	12613	22207	23649	8158.7	5156.9	7537.5	221840	243940	226210	74671	110060	37473	C00262	ko00230,ko01100
mws0847	150.08	133	149.07	C6H7N5	[M+H]+	1-Methyladenine	Nucleotides and derivatives	Nucleotides and derivatives	5142-22-3	1	998270	1016300	922820	1053200	995770	958130	1304500	1028300	1001900	1052700	957140	968670	718000	593280	767510	C02216	--
pme0183	152.06	135	151.049	C5H5N5O	[M+H]+	Isoguanine	Nucleotides and derivatives	Nucleotides and derivatives	3373-53-3	3	44386	56321	35151	103760	95414	104060	70765	67874	77512	630730	408050	390100	320580	218600	423590	--	--
pme1109	152.06	135	151.049	C5H5N5O	[M+H]+	Guanine	Nucleotides and derivatives	Nucleotides and derivatives	73-40-5	1	9	9	9	17787	21493	18118	10364	6363.1	14493	140730	108160	82321	76996	50994	69555	C00242	ko00230,ko01100
pme0256	151.03	151	152.033	C5H4N4O2	[M-H]-	Xanthine	Nucleotides and derivatives	Nucleotides and derivatives	69-89-6	1	278860	291490	244940	168350	178880	320010	413760	485300	699900	6100000	4323000	8502900	2099500	1551400	1303800	C00385	ko00230,ko00232,ko01100,ko01110
mws1641	165.04	120.02	164.033	C6H4N4O2	[M+H]+	Lumazine	Nucleotides and derivatives	Nucleotides and derivatives	487-21-8	2	223140	240190	214060	9	9	9	245850	250290	291420	284830	237540	9	349560	420050	454390	C03212	--
pme3968	166.07	149.05	165.065	C6H7N5O	[M+H]+	7-Methylguanine	Nucleotides and derivatives	Nucleotides and derivatives	578-76-7	3	24738	20272	18491	41571	43332	52132	20191	35512	24731	92552	46705	61878	79878	78265	100950	C02242	--
pmc0274	167.1	121.1	166.031	C6H6N4S	[M+H]+	6-Methylmercaptopurine	Nucleotides and derivatives	Nucleotides and derivatives	50-66-8	1	5647200	4756100	6321800	4696400	3850700	5178900	7497000	7597400	9755900	14436000	11551000	11984000	10595000	11083000	13410000	C16614	--
pme0166	167.06	110	166.049	C6H6N4O2	[M+H]+	1-Methylxanthine	Nucleotides and derivatives	Nucleotides and derivatives	6136-37-4	2	9	9	9	9	9	9	9	9	9	160400	144970	210940	429770	420800	247630	C16358	ko00232,ko01100,ko01110
mws0863	213.02	97	214.024	C5H11O7P	[M-H]-	2-Deoxyribose-5'-phosphate	Nucleotides and derivatives	Nucleotides and derivatives	102916-66-5	2	12501	16084	7162.6	12924	10798	11324	9	9	9	25310	49079	48485	132550	52100	83943	C00673	ko00030,ko01100
pmb2507	213.1	97	214.024	C5H11O7P	[M-H]-	2-Deoxyribose-1-phosphate	Nucleotides and derivatives	Nucleotides and derivatives	17210-42-3	1	149020	138780	103900	355180	330410	372570	745410	474040	603230	222180	229010	216500	3751200	2477100	3930300	C00672	ko00030,ko00240,ko01100
pme1194	228.1	112	227.091	C9H13N3O4	[M+H]+	2'-Deoxycytidine	Nucleotides and derivatives	Nucleotides and derivatives	951-77-9	1	12091	11449	12220	22389	25055	43751	17238	22477	27201	19895	20386	18772	22710	33134	39008	C00881	ko00240,ko01100,ko02010
pme3882	227.1	184	228.075	C9H12N2O5	[M-H]-	2'-Deoxyuridine	Nucleotides and derivatives	Nucleotides and derivatives	951-78-0	2	9	9	9	8334.1	3700.4	6479.3	7422.5	8863.5	9066.2	174880	345440	380520	440170	487580	572160	C00526	ko00240,ko01100,ko02010
mws0984	236.08	164.06	237.086	C9H11N5O3	[M-H]-	L-Sepiapterin	Nucleotides and derivatives	Nucleotides and derivatives	17094-01-8	3	9	9	9	9	9	9	9	9	9	896850	828390	726900	1579500	1629500	1103400	C00835	ko00790,ko01100
pme0264	243.1	127	242.09	C10H14N2O5	[M+H]+	Thymidine	Nucleotides and derivatives	Nucleotides and derivatives	50-89-5	1	89036	9	72163	327740	177810	280530	433310	656840	719020	3616300	6210400	5712900	15432000	11134000	18433000	C00214	ko00240,ko01100
pme3732	244.09	112	243.086	C9H13N3O5	[M+H]+	Cytidine	Nucleotides and derivatives	Nucleotides and derivatives	65-46-3	1	2024400	2457100	1852800	13397000	10795000	11272000	7399100	7100200	6814400	305280	276780	212970	306610	223750	442200	C00475	ko00240,ko01100,ko02010
ML10180524	244.09	112.05	243.086	C9H13N3O5	[M+H]+	Cytarabine	Nucleotides and derivatives	Nucleotides and derivatives	147-94-4	1	1322800	1531000	1158000	5466200	8312300	8165300	2861600	2629000	3390400	35592	33747	34294	32052	35019	60248	C02961	--
mws0248	243.06	110	244.07	C9H12N2O6	[M-H]-	Uridine	Nucleotides and derivatives	Nucleotides and derivatives	58-96-8	1	1707900	2479600	1960300	5009600	4229500	5809100	3470100	3849900	3279700	105640	158890	270400	742550	209750	844500	C00299	ko00240,ko01100,ko02010
mws0976	243.06	153	244.07	C9H12N2O6	[M-H]-	β-Pseudouridine	Nucleotides and derivatives	Nucleotides and derivatives	1445-07-4	1	253190	309310	351800	768910	785170	200430	519240	627070	556950	193050	272450	333440	221460	140560	189250	C02067	ko00240,ko01100
pme3961	252.11	136	251.102	C10H13N5O3	[M+H]+	2'-Deoxyadenosine	Nucleotides and derivatives	Nucleotides and derivatives	958-09-8	3	535540	244640	352590	260560	373940	585480	1038100	1650100	2243300	396690	437680	304390	418880	327240	635000	C00559	ko00230,ko01100,ko02010
pme2776	253.09	137	252.086	C10H12N4O4	[M+H]+	2'-Deoxyinosine	Nucleotides and derivatives	Nucleotides and derivatives	890-38-0	2	9	9	9	9	9	9	9	9	9	1617900	2555000	3149000	172490	223630	183670	C05512	ko00230,ko01100,ko02010
pme1187	257.08	124	258.085	C10H14N2O6	[M-H]-	5-Methyluridine	Nucleotides and derivatives	Nucleotides and derivatives	1463-10-1	2	11166	10774	10787	29374	10934	21919	30913	37310	42368	177240	203730	195310	219900	210000	185040	--	--
pme1184	268.1	152	267.097	C10H13N5O4	[M+H]+	2'-Deoxyguanosine	Nucleotides and derivatives	Nucleotides and derivatives	961-07-9	1	341090	108670	282500	684460	656080	948500	749430	973450	1428800	14725000	21326000	22122000	24450000	24355000	37125000	C00330	ko00230,ko01100,ko02010
pme0230	268.1	136.06	267.097	C10H13N5O4	[M+H]+	Adenosine	Nucleotides and derivatives	Nucleotides and derivatives	58-61-7	1	3285500	4302400	2727900	1976800	2208000	2437200	1563000	1474200	1708700	9	9	9	11437	6401	9990.5	C00212	ko00230,ko01100,ko02010
mws1060	267.07	135	268.081	C10H12N4O5	[M-H]-	9-(Arabinosyl)hypoxanthine	Nucleotides and derivatives	Nucleotides and derivatives	7013-16-3	1	5847100	7583700	6416400	6634000	6627400	6832100	6775200	8331000	8424600	149190	198120	217620	207310	195820	289840	--	--
mws0872	280.11	148	281.112	C11H15N5O4	[M-H]-	1-Methyladenosine	Nucleotides and derivatives	Nucleotides and derivatives	15763-06-1	2	22550	29355	26481	22352	15380	13118	41564	46059	44161	9	9	10270	9	14873	22418	C02494	--
pme3350	284.1	168	283.092	C10H13N5O5	[M+H]+	8-Hydroxy-2-deoxyguanosine	Nucleotides and derivatives	Nucleotides and derivatives	88847-89-6	2	9	9	9	9	9	9	9	9	9	454140	582150	512300	66462	47231	84695	--	--
pme1178	284.1	152	283.092	C10H13N5O5	[M+H]+	Guanosine	Nucleotides and derivatives	Nucleotides and derivatives	118-00-3	1	44122000	38359000	38034000	70792000	66154000	71410000	59127000	55071000	63308000	1034500	2028400	1661100	5566500	5613000	9979700	C00387	ko00230,ko01100,ko02010
mws0668	283.07	151	284.076	C10H12N4O6	[M-H]-	Xanthosine	Nucleotides and derivatives	Nucleotides and derivatives	146-80-5	1	28016000	31064000	24866000	15593000	20061000	18329000	20765000	21243000	21508000	296080	431630	773330	253730	154140	591850	C01762	ko00230,ko00232,ko01100,ko01110,ko02010
Lmqp000329	296.07	104.11	295.056	C8H14N3O7P	[M+H]+	5-Aminoimidazole ribonucleotide	Nucleotides and derivatives	Nucleotides and derivatives	25635-88-5	1	773370	698480	410110	854200	353860	323950	1090700	1041300	959140	160060	133700	125620	162780	90235	173650	--	--
pme1474	298.1	136	297.09	C11H15N5O3S	[M+H]+	5'-Deoxy-5'-(methylthio)adenosine	Nucleotides and derivatives	Nucleotides and derivatives	2457-80-9	1	96783	47515	62812	38467	64340	65375	113160	174560	153240	36584	42116	43450	9	18998	9	C00170	ko00270,ko00908,ko01100
pmb0197	298.1	166.3	297.107	C11H15N5O5	[M+H]+	N7-Methylguanosine	Nucleotides and derivatives	Nucleotides and derivatives	20244-86-4	2	26133	22600	32971	149000	137730	141010	32770	30018	46054	9	9	9	9	9	9	C20674	--
mws0724	298.08	208	299.087	C10H13N5O6	[M-H]-	8-Hydroxyguanosine	Nucleotides and derivatives	Nucleotides and derivatives	3868-31-3	2	46652	57584	55645	29102	25908	26609	56182	42949	79086	22679	40064	32280	9	9	9	--	--
pme1373	306.05	110	307.057	C9H14N3O7P	[M-H]-	2'-Deoxycytidine-5'-monophosphate	Nucleotides and derivatives	Nucleotides and derivatives	1032-65-1	2	9	9	9	9	9	9	9	9	9	135650	170230	128560	226640	91881	197790	C00239	ko00240,ko01100
pme3967	312.13	180	311.123	C12H17N5O5	[M+H]+	2-(Dimethylamino)guanosine	Nucleotides and derivatives	Nucleotides and derivatives	2140-67-2	1	1758200	1476700	1884900	2701500	2281800	2451900	3717900	4253400	4683100	1478300	2398400	2567200	5536200	4769900	6299400	--	--
pme3174	324.06	112	323.052	C9H14N3O8P	[M+H]+	Cytidine 5'-monophosphate(Cytidylic acid)	Nucleotides and derivatives	Nucleotides and derivatives	63-37-6	1	135980	125320	83866	199670	255870	279120	110390	111840	106650	9	9	9	9	9	9	C00055	ko00240,ko01100
pme3188	323.03	211	324.036	C9H13N2O9P	[M-H]-	Uridine 5'-monophosphate	Nucleotides and derivatives	Nucleotides and derivatives	58-97-9	1	2175100	2513000	1321200	793810	720180	787330	1683200	1634300	1535300	9	9	9	9	9	9	C00105	ko00240,ko01100
mws0884	328.05	134.2	329.053	C10H12N5O6P	[M-H]-	Cyclic 3',5'-Adenylic acid	Nucleotides and derivatives	Nucleotides and derivatives	60-92-4	1	138360	176550	106610	100620	96655	112500	126660	68759	62097	9	9	9	9	9	9	C00575	ko00230,ko01100
pme3184	332.08	136	331.068	C10H14N5O6P	[M+H]+	2'-Deoxyadenosine-5'-monophosphate	Nucleotides and derivatives	Nucleotides and derivatives	653-63-4	1	26115	27467	23796	104830	171420	135930	18795	18836	13942	9	9	9	9	9	9	C00360	ko00230,ko01100
pmc0066	333.05	137.05	332.052	C10H13N4O7P	[M+H]+	2'-Deoxyinosine-5'-monophosphate	Nucleotides and derivatives	Nucleotides and derivatives	3393-18-8	1	5730.5	5739.7	18125	55193	57603	45209	59873	54187	32833	45713	91816	110610	39447	31598	20603	C06196	ko00230
mws0609	344.04	150	345.047	C10H12N5O7P	[M-H]-	Guanosine 3',5'-cyclic monophosphate	Nucleotides and derivatives	Nucleotides and derivatives	7665-99-8	1	136360	96757	78669	89269	93515	75800	2048400	1579800	1901800	9	9	9	9	9	9	C00942	ko00230,ko01100
mws0874	346.06	210.9	347.063	C10H14N5O7P	[M-H]-	3'-Adenylic Acid	Nucleotides and derivatives	Nucleotides and derivatives	84-21-9	2	26406	26669	27694	20694	14492	23143	17771	20389	16310	9	9	9	9	9	9	C01367	ko00230,ko01100
pmb0981	348.07	136	347.063	C10H14N5O7P	[M+H]+	Adenosine 5'-monophosphate	Nucleotides and derivatives	Nucleotides and derivatives	61-19-8	1	80532	143130	41882	21080	21003	28676	67841	69627	60568	9	9	9	9	9	9	C00020	ko00230,ko00908,ko01100,ko01110
pmb0998	364.07	152.1	363.058	C10H14N5O8P	[M+H]+	Guanosine 5'-monophosphate	Nucleotides and derivatives	Nucleotides and derivatives	85-32-5	1	567330	631130	343520	473550	645400	644160	1030500	1013000	949160	9	9	9	9	9	9	C00144	ko00230,ko01100
pmb0964	366.2	204.1	365.17	C16H23N5O5	[M+H]+	Isopentenyladenine-7-N-glucoside	Nucleotides and derivatives	Nucleotides and derivatives	-	1	90631	63690	112870	65720	70009	65579	81973	61873	48127	49879	16377	40044	13472	21855	9227.3	--	--
pme3337	384.12	252	383.108	C14H17N5O8	[M+H]+	Succinyladenosine	Nucleotides and derivatives	Nucleotides and derivatives	4542-23-8	1	2851900	2756500	2726600	2801300	2450100	2567400	3708400	3702400	3871800	6238800	6326700	5389800	12824000	13925000	14636000	--	--
pmc0281	400.15	136.11	399.139	C15H21N5O8	[M+H]+	Ribosyladenosine	Nucleotides and derivatives	Nucleotides and derivatives	-	2	206240	205580	115410	335210	397440	353210	259430	341740	265600	462660	461030	493280	311490	371970	320590	--	--
pme3007	402.99	159	404.002	C9H14N2O12P2	[M-H]-	Uridine 5'-diphosphate	Nucleotides and derivatives	Nucleotides and derivatives	27821-45-0	3	47249	83064	80557	85771	121630	130910	164730	116750	100710	81526	66228	62085	66153	61221	68439	C00015	ko00240,ko00908,ko01100
pmb0530	664.12	136.2	663.109	C21H27N7O14P2	[M+H]+	Nicotinic acid adenine dinucleotide	Nucleotides and derivatives	Nucleotides and derivatives	53-84-9	1	11389	7528.3	8107.5	6218.1	8402.3	6902.8	9	9	9	9	9	9	9	9	9	C00003	ko00190,ko00730,ko00760,ko01100
pme1974	87.01	43	88.016	C3H4O3	[M-H]-	Pyruvic acid	Organic acids	Organic acids	127-17-3	2	66200	63051	73277	127440	130180	108990	87069	67943	93978	76206	49039	60365	174610	258430	194920	C00022	ko00010,ko00020,ko00030,ko00040,ko00053,ko00250,ko00260,ko00261,ko00270,ko00290,ko00330,ko00350,ko00360,ko00430,ko00440,ko00620,ko00630,ko00650,ko00660,ko00710,ko00730,ko00760,ko00770,ko00900,ko01100,ko01110,ko01200,ko01210,ko01230
pme2601	89	59	90.032	C3H6O3	[M-H]-	3-Hydroxypropanoic acid	Organic acids	Organic acids	503-66-2	2	135370	169940	172200	142900	167460	171520	288500	288820	278580	208210	180300	122540	90614	96321	37619	C01013	ko00240,ko00410,ko00640,ko01100,ko01200
Lmgn000188	89.02	59.01	90.032	C3H6O3	[M-H]-	D-Lactic Acid	Organic acids	Organic acids	10326-41-7	2	20174	20098	25252	37167	38708	44222	29617	20288	22054	9	9	9	9	9	9	C00256	ko00620,ko01100
Lmqp000873	101.02	55.02	100.018	C4H4O3	[M+H]+	Succinic anhydride	Organic acids	Organic acids	108-30-5	2	220880	277740	376490	393530	415900	351560	338750	357650	364320	991030	810830	903670	1447600	1796800	670720	C19524	--
mws4052	102.06	56.05	101.048	C4H7NO2	[M+H]+	1-Aminocyclopropane-1-carboxylic acid	Organic acids	Organic acids	22059-21-8	3	23829	19157	21130	20230	20506	17654	24906	17784	14014	19641	15852	15697	15624	21058	22896	C01234	ko00270,ko01100,ko01110
Lmgn000219	101.02	55.02	102.032	C4H6O3	[M-H]-	Succinic semialdehyde	Organic acids	Organic acids	692-29-5	2	41188	51630	57073	96595	111440	77563	44409	47500	45687	9	9	9	9	9	9	C00232	ko00250,ko00350,ko00650,ko00750,ko00760,ko01100,ko01200
pme3011	104.07	68.8	103.063	C4H9NO2	[M+H]+	γ-Aminobutyric acid	Organic acids	Organic acids	56-12-2	3	690620	703570	648690	1041400	755250	814680	1221700	1252600	1507300	5420300	5552100	5941200	1024900	587080	1267500	C00334	ko00250,ko00330,ko00410,ko00650,ko00760,ko01100
ML10172161	103	59.01	104.011	C3H4O4	[M-H]-	Hydroxypyruvic acid	Organic acids	Organic acids	1113-60-6	2	1398000	1646100	1511100	2638400	3074100	3026600	2168400	2631400	2344600	4249700	3363500	3097000	3544600	3800000	3317200	C00168	ko00260,ko00630,ko01100,ko01110,ko01200
Lmbn000193	103	59.01	104.011	C3H4O4	[M-H]-	Tartronate semialdehyde	Organic acids	Organic acids	2480-77-5	2	1406900	1680600	1573400	2635600	2730900	2828200	2223200	2408900	2410800	4086600	3269500	3088300	3438900	3541600	3310400	C01146	ko00053,ko00630,ko01100
mws0574	103.04	57.03	104.047	C4H8O3	[M-H]-	2-Hydroxyisobutyric acid*	Organic acids	Organic acids	594-61-6	3	108630	102080	93359	62390	46921	61580	359610	344260	399900	394460	484490	335530	855320	291030	671870	C21297	--
mws0206	103.04	57.03	104.047	C4H8O3	[M-H]-	2-Hydroxybutyric Acid*	Organic acids	Organic acids	3347-90-8	3	104150	80595	85511	48868	44481	45736	334240	338150	358790	422020	431150	349820	753850	740160	692550	C05984	ko00640
mws0576	103.04	59.1	104.047	C4H8O3	[M-H]-	3-Hydroxybutyric acid	Organic acids	Organic acids	300-85-6	3	21252000	22140000	15648000	20442000	20388000	20885000	32577000	33220000	30603000	33036000	30602000	28011000	42064000	49509000	47111000	C01089	ko00072,ko00650,ko01100
pme1975	103	59	104.06	C3H4O4	[M-H]-	Malonic acid	Organic acids	Organic acids	141-82-2	2	21299000	23133000	17108000	21205000	21224000	23934000	34756000	38588000	32690000	36438000	32553000	32358000	46762000	42653000	44634000	C00383	ko00061,ko00240,ko00410,ko01100,ko01212
mws0601	110.02	66	111.032	C5H5NO2	[M-H]-	Pyrrole-2-carboxylic acid	Organic acids	Organic acids	634-97-9	3	699250	723370	687210	292450	368180	318370	551840	510530	434120	340150	455450	566890	619130	671520	640070	C05942	ko00330
mws0376	115	71	116.011	C4H4O4	[M-H]-	Fumaric acid	Organic acids	Organic acids	110-17-8	1	1987500	2200500	1919100	920270	777940	818070	1289500	1949800	1679200	483540	364820	356160	860280	809920	1236700	C00122	ko00020,ko00190,ko00220,ko00250,ko00350,ko00360,ko00620,ko00650,ko00760,ko01100,ko01110,ko01200
pme0275	115.05	97	116.047	C5H8O3	[M]-	4-Oxopentanoic Acid	Organic acids	Organic acids	123-76-2	2	85587	82753	78559	58240	45448	56989	213280	211630	218240	469060	899380	1472900	283960	333970	154730	--	--
mws0823	115.04	71	116.047	C5H8O3	[M-H]-	3-Methyl-2-Oxobutanoic acid	Organic acids	Organic acids	759-05-7	3	409680	451980	441990	309880	306430	304560	1167600	1135300	1163500	3041700	5210700	8649100	1815900	1979300	868900	C00141	ko00280,ko00290,ko00770,ko00966,ko01100,ko01110,ko01210,ko01230
pme2935	115	69	116.047	C5H8O3	[M-H]-	2-Oxovaleric acid	Organic acids	Organic acids	1821-02-9	2	11661	12836	9950.7	8538.7	14796	11680	32552	30517	28831	63281	103360	189490	38528	40900	19806	C06255	--
mws2628	118.09	87.05	117.07	C5H11NO2	[M+H]+	N-Methyl-4-aminobutyric acid	Organic acids	Organic acids	1119-48-8	2	10831	12871	4071.2	4782	10176	11424	25906	19317	24713	221970	167550	150510	210670	165030	191330	C15987	ko00760,ko01100
mws0470	117.02	73	118.027	C4H6O4	[M-H]-	Methylmalonic acid	Organic acids	Organic acids	516-05-2	2	1650500	1614300	1658500	1256600	1327900	1214300	1869000	1862700	1890600	5301200	5236600	4747900	8329600	6941700	4075200	C02170	ko00240,ko00280,ko00640,ko01100
pme2923	117	75	118.027	C4H6O4	[M-H]-	Acetoxyacetic acid	Organic acids	Organic acids	13831-30-6	2	9	9	9	9	9	9	308020	234490	214180	9	9	9	9	9	9	--	--
mws0192	117.02	73	118.027	C4H6O4	[M-H]-	Succinic acid	Organic acids	Organic acids	110-15-6	1	1615700	1553700	1721600	1348400	1332500	1225300	1829500	1869700	1965000	5317100	5277900	4491200	8430900	7116800	4150100	C00042	ko00020,ko00190,ko00250,ko00310,ko00350,ko00360,ko00620,ko00630,ko00640,ko00650,ko00760,ko00920,ko01100,ko01110,ko01200
mws0640	117.06	71	118.063	C5H10O3	[M-H]-	2-Hydroxy-2-methylbutyric acid	Organic acids	Organic acids	3739-30-8	3	16021	23701	23354	8463.9	8041.7	10735	44343	35303	43176	67831	65330	67872	81734	70733	53904	--	--
mws0147	117.06	59	118.063	C5H10O3	[M-H]-	β-Hydroxyisovaleric acid	Organic acids	Organic acids	625-08-1	3	1169700	1263000	1040700	808880	855610	950480	1690900	1778800	1784200	5215100	5307700	5142900	5452800	5871700	3251600	C20827	ko00280,ko01100
pme3096	118	74	119.022	C3H5NO4	[M-H]-	Aminomalonic acid	Organic acids	Organic acids	1068-84-4	2	1127600	1116900	1417600	972950	877300	820780	1501100	1694900	1614400	4971500	5179600	4247600	8042000	6680900	3814700	C00872	--
mws0671	120.07	74.1	119.058	C4H9NO3	[M+H]+	L-Homoserine	Organic acids	Organic acids	672-15-1	3	69764	70431	68536	9	9	9	189970	183970	191860	2049200	1948400	1689000	2820300	3495700	3616300	C00263	ko00260,ko00270,ko00300,ko00920,ko01100,ko01110,ko01230
Lmbp000668	124.04	78.03	123.032	C6H5NO2	[M+H]+	Isonicotinic acid	Organic acids	Organic acids	55-22-1	2	112170	137020	136260	588820	863940	1043400	240980	191710	225320	370780	360360	326020	462770	433580	401730	C07446	--
pme1216	122.03	78	123.032	C6H5NO2	[M-H]-	2-Picolinic acid	Organic acids	Organic acids	98-98-6	2	3756200	5384600	2852600	2856200	3322900	4089900	5805000	6068600	6234900	17407000	14292000	13635000	17596000	16719000	14107000	C10164	ko00380,ko01100
MWS0811	130.09	84.08	129.079	C6H11NO2	[M+H]+	DL-Pipecolic Acid	Organic acids	Organic acids	3105-95-1	3	3314600	3269900	2316900	2697400	2882000	2868200	10267000	11725000	8958400	1353600	4426100	5771300	1805900	2217800	1328400	C00408	ko00310,ko00960,ko01100,ko01110
mws0425	129.02	85	130.027	C5H6O4	[M-H]-	Citraconic acid	Organic acids	Organic acids	498-23-7	3	1454400	1718800	1257800	822270	677970	660410	3609200	3593500	3600700	9813000	8504800	6745300	6777900	8601600	5033100	C02226	ko00290,ko00660,ko01100,ko01210
Lmbn001718	129.06	57.03	130.063	C6H10O3	[M-H]-	3-Methyl-2-oxopentanoic acid	Organic acids	Organic acids	24809-08-3	2	9	9	9	9	9	9	13143	16058	8822.3	194740	226250	260290	72169	85795	45330	C00671	ko00280,ko00290,ko00966,ko01100,ko01110,ko01210,ko01230
pme0274	132.1	69	131.095	C6H13NO2	[M+H]+	6-Aminocaproic acid	Organic acids	Organic acids	60-32-2	2	314920	290660	343380	941070	540050	811260	603630	582860	694440	7664800	7738300	9040700	1784000	2413700	1836700	C02378	ko01100
mws1167	131	59.2	132.006	C4H4O5	[M-H]-	Oxaloacetic acid	Organic acids	Organic acids	328-42-7	3	163390	235330	220550	175290	185500	189910	230080	272110	219410	9	9	9	9	9	9	C00036	ko00010,ko00020,ko00250,ko00620,ko00630,ko00710,ko01100,ko01110,ko01200,ko01210,ko01230
mws0473	131.03	87.05	132.042	C5H8O4	[M-H]-	2-Methylsuccinic acid	Organic acids	Organic acids	498-21-5	1	462380	382620	221180	76579	123170	108900	285020	144920	239860	3158100	2551900	1569800	437880	210200	602050	--	--
Lmmn002164	131.03	87.05	132.042	C5H8O4	[M-H]-	Monomethyl succinate	Organic acids	Organic acids	3878-55-5	1	18924	18890	19026	8809.3	10673	4657.4	9	9	9	240450	195750	104050	9	9	9	--	--
pme0243	131.03	87.05	132.042	C5H8O4	[M-H]-	Glutaric acid	Organic acids	Organic acids	110-94-1	2	1104400	1010800	1282900	1194700	1103800	1291600	3453400	3404200	3566200	6853000	6724500	6547100	11961000	12607000	10497000	C00489	ko00071,ko00310,ko01100
Lmmn000806	131.03	87.05	132.042	C5H8O4	[M-H]-	Dimethylmalonic acid	Organic acids	Organic acids	595-46-0	1	168800	172210	202430	88212	71313	67737	450330	406720	417420	1069800	875050	688330	1069900	1542400	937240	--	--
pme3034	131.03	69.03	132.042	C5H8O4	[M-H]-	Ethylmalonic acid	Organic acids	Organic acids	601-75-2	2	9	9	9	31614	38228	51031	103220	97325	123150	213750	137910	202330	361010	355780	295170	--	--
Lmgn000160	131.05	70.03	132.053	C4H8N2O3	[M-H]-	3-Ureidopropionic Acid	Organic acids	Organic acids	462-88-4	2	169690	172420	157390	128730	133060	167500	456580	419670	544940	111260	42084	111480	246000	217310	715300	C02642	ko00240,ko00410,ko00770,ko01100
mws0341	131.07	85	132.079	C6H12O3	[M-H]-	2-Hydroxyisocaproic acid	Organic acids	Organic acids	20312-37-2	1	8097500	8954700	9277300	9306000	9857400	10207000	18876000	18741000	20192000	32637000	40086000	43623000	21507000	31417000	16021000	C03264	--
mws0972	131.07	85	132.079	C6H12O3	[M-H]-	6-Hydroxyhexanoic acid	Organic acids	Organic acids	1191-25-9	1	171210	214620	206340	171740	167280	162020	339080	348990	373620	1276800	1484200	1460400	816380	906150	527800	C06103	--
Lmrn002746	131.07	85.07	132.079	C6H12O3	[M-H]-	2-Hydroxy-4-methylpentanoic acid	Organic acids	Organic acids	498-36-2	2	186820	233050	220420	329250	325930	387960	113200	119460	134150	9	9	9	18865	9587.8	23887	--	--
MWS1882	132.03	88.04	133.038	C4H7NO4	[M-H]-	Iminodiacetic acid	Organic acids	Organic acids	142-73-4	1	86371	75876	59467	158730	134490	168700	284800	324900	333280	11661000	12107000	9730300	13074000	15261000	12237000	C19911	--
MWS1709	133.01	71.01	134.022	C4H6O5	[M-H]-	D-Malic acid	Organic acids	Organic acids	636-61-3	1	7263700	7289200	6710300	5688200	6581000	6299600	6140100	6080900	5022200	1788700	1720800	1476400	2624400	2044500	2824100	C00497	ko00650,ko01100
Lmbn000198	133.01	71.01	134.022	C4H6O5	[M-H]-	3-Dehydro-L-Threonic Acid	Organic acids	Organic acids	-	1	6790700	7635100	6918000	5544300	5718500	5929900	5991500	5946200	5641600	1810500	1688200	1429300	2495300	2145800	2698900	C03064	ko00053,ko01100
mws0275	133.01	71.01	134.022	C4H6O5	[M-H]-	L-Malic acid	Organic acids	Organic acids	97-67-6	1	6895000	6360300	6506700	4727900	5460700	5373300	5808800	5563400	5610800	1660500	1616500	1368600	2400700	1948400	2741400	C00149	ko00020,ko00620,ko00630,ko00710,ko01100,ko01110,ko01200
Zmgn000503	133.05	71.01	134.058	C5H10O4	[M-H]-	2,3-Dihydroxy-3-Methylbutanoic Acid	Organic acids	Organic acids	1756-18-9	1	8645300	9082600	8277400	3632200	3783000	4222300	6298700	6786700	6636800	1314300	1220000	1258200	2161200	1537800	2204600	C04039	--
pme3207	141.02	59	142.027	C6H6O4	[M-H]-	Muconic acid	Organic acids	Organic acids	1119-72-8	3	47517	52822	115450	20914	25918	18190	19646	20726	13238	109600	201670	224300	89117	60197	49613	C02480	ko01100
pme0295	146.08	86	145.074	C6H11NO3	[M+H]+	4-Acetamidobutyric acid	Organic acids	Organic acids	3025-96-5	3	2820800	3215000	2082800	1488000	1476800	1475000	3975600	3744300	4320500	13598000	16740000	19379000	14421000	16988000	14466000	C02946	ko00330,ko01100
mws0567	146.09	87	145.085	C5H11N3O2	[M+H]+	4-Guanidinobutyric acid	Organic acids	Organic acids	463-00-3	1	946780	746130	953620	1237700	1408000	1237800	909080	950240	974960	2843100	2913000	3359000	981940	1209800	1079100	C01035	ko00330,ko01100
Lmbn001676	145.05	101.06	146.058	C6H10O4	[M-H]-	3-Hydroxy-3-Methyl-2-Oxopentanoic Acid	Organic acids	Organic acids	-	2	132530	101930	126920	118870	156870	137810	183850	152580	201240	1026300	814380	633290	607990	651620	653090	C14463	ko00290,ko01110,ko01210
Lmbn001609	145.05	83.05	146.058	C6H10O4	[M-H]-	2-Acetyl-2-Hydroxybutanoic Acid	Organic acids	Organic acids	-	2	49222	27158	48980	49453	49247	43599	56733	59314	63736	319370	236210	278490	186550	216960	223160	C06006	ko00290,ko01100,ko01110,ko01210,ko01230
mws0208	145.05	101	146.058	C6H10O4	[M-H]-	Adipic Acid	Organic acids	Organic acids	124-04-9	3	9	9	9	70353	55181	61956	134420	133510	187330	904450	771400	658390	1234900	1240300	612940	C06104	ko01100
mws0924	145.05	101	146.058	C6H10O4	[M-H]-	2-Methylglutaric acid	Organic acids	Organic acids	617-62-9	3	1342600	1224700	1542000	1269700	1393500	1427900	2146700	2034700	2103200	11273000	9655400	8616800	8056000	8341400	7946200	--	--
Wmzn000227	145.06	109.04	146.058	C6H10O4	[M-H]-	2,2-Dimethylsuccinic acid	Organic acids	Organic acids	597-43-3	2	32072	32564	36169	19954	20796	31827	45376	35998	45784	3084.9	9	9	9	9	2983.7	--	--
pme3146	145.06	102	146.069	C5H10N2O3	[M-H]-	β-Ureidoisobutyric acid	Organic acids	Organic acids	2905-86-4	2	9	9	9	9	9	9	9	9	9	34366	157590	366930	21067	24525	43256	C05100	--
pmb2826	147.03	87.1	148.037	C5H8O5	[M-H]-	L-Citramalic acid	Organic acids	Organic acids	6236-09-5	1	6052200	6606300	7563900	5148400	6535400	6251800	3957600	3992300	3730500	18615000	15457000	21426000	9754100	11368000	5204400	C02614	ko00660,ko01100
MWS3036	147.03	85.03	148.037	C5H8O5	[M-H]-	3-Hydroxyglutaric acid	Organic acids	Organic acids	638-18-6	2	1499300	1726900	1428600	697670	672930	605580	1257200	1447500	1206600	3708800	3902500	5273100	4303300	6222300	2505500	--	--
Lmbn000216	147.03	57.03	148.037	C5H8O5	[M-H]-	3-Methylmalic acid	Organic acids	Organic acids	152204-30-3	1	2793400	3031800	3628200	2943700	3531000	3347000	1985800	1905100	1779100	8470800	6975700	8829600	4600800	5020900	2783200	C06032	ko00290,ko00660,ko01100,ko01210,ko01230
Zmyn000247	147.03	57.03	148.037	C5H8O5	[M-H]-	2-Hydroxyglutaric Acid	Organic acids	Organic acids	13095-48-2	1	2810200	3133000	3868000	2653500	3596000	3366500	1961400	1984300	1719700	9158700	7144200	9515400	4922400	5277400	2677700	C03196	ko00310,ko01100
Lmbn001034	147.07	85.03	148.074	C6H12O4	[M-H]-	2,3-Dihydroxy-3-methylpentanoic acid	Organic acids	Organic acids	562-43-6	2	37922	35420	48694	74887	113680	120280	36324	48459	50190	150300	151190	137280	35754	28189	23977	C06007	ko00290,ko01100,ko01110,ko01210,ko01230
pme3154	147.07	59.01	148.074	C6H12O4	[M-H]-	Mevalonic acid	Organic acids	Organic acids	150-97-0	2	2572200	2718600	2537400	1658600	1302500	1276700	8286000	7950400	7704100	3737100	3376200	3778300	3482400	2577800	1552000	C00418	ko00900,ko01100,ko01110
mws0262	149.01	87	150.016	C4H6O6	[M-H]-	L-Tartaric acid	Organic acids	Organic acids	87-69-4	3	457770	571580	453630	278230	276550	215010	382090	308640	382260	795120	759300	820780	519070	395910	277980	C00898	ko00630,ko01100
MWS3149	151.04	107.05	152.047	C8H8O3	[M-H]-	3-METHOXYBENZOIC ACID	Organic acids	Organic acids	586-38-9	3	69728	77505	56246	47532	46615	47761	189580	187610	198470	85358	88725	98449	31545	22399	28445	--	--
Zmyn002323	151.04	107.05	152.047	C8H8O3	[M-H]-	2-Hydroxyphenylacetic acid	Organic acids	Organic acids	614-75-5	2	15989	8320.5	17793	18480	11895	18168	53346	48902	53198	35660	34603	34112	16234	12271	10840	C05852	ko00360,ko01100
mws0639	153.02	109.03	154.027	C7H6O4	[M-H]-	2,3-Dihydroxybenzoic Acid*	Organic acids	Organic acids	303-38-8	1	8263500	8015900	10213000	5806400	5481800	6070300	24977000	24782000	25913000	8635100	25712000	44297000	136000	9	9	C00196	ko01110
Lmbn001467	158.08	116.07	159.09	C7H13NO3	[M-H]-	5-Acetamidopentanoic Acid	Organic acids	Organic acids	1072-10-2	2	90095	70656	123730	131410	161090	131470	153760	153780	145410	387080	354360	260580	194990	160980	201070	C03087	ko00310,ko01100
pme2589	159.1	87	160.037	C6H8O5	[M-H]-	2-Oxoadipic acid	Organic acids	Organic acids	3184-35-8	2	22049	32289	18346	25385	26438	22474	31891	38787	35412	55819	44887	47539	52423	90579	75408	C00322	ko00300,ko00310,ko00380,ko01100,ko01110,ko01210,ko01230
Zmjn001813	159.07	97.06	160.074	C7H12O4	[M-H]-	Pimelic acid	Organic acids	Organic acids	111-16-0	2	101130	103650	104990	118750	170710	154530	280300	332510	275370	1873400	1722600	1815200	2341700	2518300	1513700	C02656	ko00780,ko01100
Lmbn002072	159.07	97.07	160.074	C7H12O4	[M-H]-	2-Propylsuccinic acid	Organic acids	Organic acids	618-57-5	2	107000	95364	101130	107780	139250	134950	239550	274210	232520	1632700	1658600	1521200	1900400	2252100	1353600	C16657	--
pme2761	161	73	162.016	C5H6O6	[M-H]-	4-Hydroxy-2-oxoglutaric acid	Organic acids	Organic acids	1187-99-1	2	768550	663090	866100	1116100	1297100	1195700	1117300	1299900	1204000	1331700	1324700	1327300	538510	419550	517850	C01127	ko00630,ko01100
mws0159	163.04	91	164.047	C9H8O3	[M-H]-	Phenylpyruvic acid	Organic acids	Organic acids	156-06-9	1	187690	160790	172460	262270	316230	303710	284520	338260	343240	84676	171400	226580	9	9	9	C00166	ko00360,ko00400,ko00960,ko01100,ko01110,ko01210,ko01230
Lmmn001643	163.04	119.05	164.047	C9H8O3	[M-H]-	2-Hydroxycinnamic acid*	Organic acids	Organic acids	583-17-5	2	4123400	2336600	2395300	5582800	6707700	6560500	11964000	12757000	14299000	115750	329460	486560	9	9	9	C01772	ko00360,ko00940,ko01100,ko01110
pme0282	165.02	77.04	166.027	C8H6O4	[M-H]-	Phthalic acid	Organic acids	Organic acids	88-99-3	3	198280	185400	181490	66862	58934	66373	206180	192640	213050	433290	377910	410820	223160	200510	179160	C01606	ko01100,ko02010
mws0344	165.04	75	166.048	C5H10O6	[M-H]-	D-Xylonic acid	Organic acids	Organic acids	526-91-0	1	16387000	15957000	17273000	13587000	12458000	11381000	14498000	16175000	13284000	45687000	53163000	44917000	19954000	15296000	13554000	C00502	ko00040,ko01100
mws0346	165.06	106	166.063	C9H10O3	[M-H]-	3-(3-Hydroxyphenyl)-propionic acid	Organic acids	Organic acids	621-54-5	2	30196	31819	33396	9477.8	11574	14602	97802	64352	69090	26782	24137	20642	42055	45663	49736	C11457	ko00360,ko01100
Lmrn003000	165.06	103.06	166.063	C9H10O3	[M-H]-	2-Hydroxy-3-phenylpropanoic acid	Organic acids	Organic acids	7326-19-4	2	612640	807330	513030	209790	180790	250500	230130	221590	267880	9	9	9	9	9	9	C05607	ko00360,ko00960,ko01100
MWS0274	165.06	119.05	166.063	C9H10O3	[M-H]-	DL-3-Phenyllactic acid	Organic acids	Organic acids	828-01-3	1	2794500	2416600	2526800	3004900	3551700	3657200	4080400	4187500	4376000	19104000	15398000	14738000	15765000	23874000	14698000	C01479	ko00960,ko01110
Lmbn003524	171.1	99.08	172.11	C9H16O3	[M-H]-	9-Oxononanoic acid	Organic acids	Organic acids	2553-17-5	2	16388	16244	15747	21119	23300	23907	39322	41308	32063	176760	185560	182680	306730	410450	119740	C16322	ko00592,ko01110
Zmgn004439	171.14	153.14	172.146	C10H20O2	[M-H]-	Decanoic acid	Organic acids	Organic acids	334-48-5	2	1316.8	1734.3	1265.5	1672.6	1441.3	1688.8	774	1134.5	1245.7	3036	3764.8	3580.9	1984.8	2663.2	2016.6	C01571	ko00061,ko01100
pme3009	175.02	99	174.016	C6H6O6	[M+H]+	Trans-Citridic acid	Organic acids	Organic acids	4023-65-8	3	7085500	6365800	6463500	6743600	7029300	7145400	5077300	5364900	4772600	2144900	2430700	2523400	2754700	3282900	2192000	C02341	ko00660,ko01100
mws0242	173.08	111	174.089	C8H14O4	[M-H]-	Suberic Acid	Organic acids	Organic acids	505-48-6	1	180620	169850	180500	232550	244380	217700	551480	547860	526660	3782600	4138400	3673600	4518000	5070600	2040500	C08278	--
Lmgn002555	173.08	59.01	174.089	C8H14O4	[M-H]-	2-Propylglutaric acid	Organic acids	Organic acids	32806-62-5	2	2777100	3315400	3154800	1993700	1966900	2161500	1762600	1798100	1992500	47491	36620	76456	59287	9642.8	168710	C16658	--
Zmgn001448	175.06	115.04	176.068	C7H12O5	[M-H]-	2-Propylmalic Acid*	Organic acids	Organic acids	-	2	18609000	23552000	23443000	6089100	8396200	8030000	20395000	22394000	21271000	73534000	65687000	59002000	77127000	77327000	76138000	C05994	ko00620
pmb3101	175.06	115	176.068	C7H12O5	[M-H]-	2-Isopropylmalic Acid	Organic acids	Organic acids	49601-06-1	1	2150200	3002800	2657800	850410	1105900	1079700	2406000	2763500	2506000	8256900	6617400	5498600	17189000	17215000	15835000	C02504	ko00290,ko00620,ko01100,ko01110,ko01210,ko01230
Lmbn001754	175.06	115.04	176.068	C7H12O5	[M-H]-	3-Isopropylmalic Acid*	Organic acids	Organic acids	921-28-8	2	18471000	20850000	24807000	6998500	8219100	7805000	19013000	23294000	20416000	74581000	66244000	57944000	76444000	78013000	75223000	C04411	ko00290,ko01100,ko01110,ko01210,ko01230
Lmgn000242	177.04	113.02	178.048	C6H10O6	[M-H]-	4,5,6-Trihydroxy-2-oxohexanoic acid	Organic acids	Organic acids	56742-44-0	2	38628	53951	48012	17418	46539	22994	36568	26371	19370	155220	158400	129990	614490	614010	266500	C01216	ko00052,ko01100
mws1200	177	145	178.063	C10H10O3	[M-H]-	Trans-4-Hydroxycinnamic Acid Methyl Ester	Organic acids	Organic acids	19367-38-5	3	75012	53338	59192	96212	124310	130640	94093	97436	99878	6430.1	5424.2	6294.1	1442.7	1110.3	814.75	--	--
mws0237	187.1	125	188.105	C9H16O4	[M-H]-	Azelaic acid	Organic acids	Organic acids	123-99-9	1	449240	375220	379370	821190	804280	840530	802010	833570	1051000	3153800	3453400	3914000	1576700	1678300	991810	C08261	--
Zmyn000453	191.02	111.01	192.027	C6H8O7	[M-H]-	Isocitric Acid	Organic acids	Organic acids	320-77-4	1	15092000	19902000	14563000	10350000	9827100	12984000	21361000	21723000	22685000	32926000	31352000	31249000	33559000	26229000	28894000	C00311	ko00020,ko00630,ko01100,ko01110,ko01200,ko01210,ko01230
mws0281	191.02	111.01	192.027	C6H8O7	[M-H]-	Citric Acid	Organic acids	Organic acids	77-92-9	1	8985800	10698000	9149800	12475000	12765000	14269000	15122000	13854000	15645000	10912000	10857000	11428000	18094000	14029000	18461000	C00158	ko00020,ko00250,ko00630,ko01100,ko01110,ko01200,ko01210,ko01230
mws0277	191.06	85	192.063	C7H12O6	[M-H]-	Quinic Acid	Organic acids	Organic acids	77-95-2	1	47528000	28791000	28171000	9	9	9	23134000	28023000	22946000	9	9	9	7923900	6968100	7044400	C00296	ko00400,ko01100
MWSslk144	193.09	147.04	192.079	C11H12O3	[M+H]+	p-Coumaric acid ethyl ester	Organic acids	Organic acids	7362-39-2	3	25414	19423	19384	13118	20036	18429	56718	53072	54965	63125	78504	116050	60108	39158	43172	--	--
mws1189	193.04	72.8	194.033	C6H10O7	[M-H]-	D-Galacturonic acid	Organic acids	Organic acids	685-73-4	3	142590	141290	169140	351270	378440	310130	143410	174620	154580	183270	197490	184560	65463	66696	60166	C00333	ko00040,ko00053,ko00520,ko01100,ko02010
mws0612	195.07	121	196.074	C10H12O4	[M-H]-	3,4-Dimethoxyphenyl acetic acid	Organic acids	Organic acids	93-40-3	1	80373	41749	67900	172740	187080	296580	446550	455900	420760	44579	92518	110370	52276	60063	44345	--	--
pme0266	201.11	139	202.121	C10H18O4	[M-H]-	Sebacate	Organic acids	Organic acids	111-20-6	1	4258.1	5598.7	2828.8	3649.9	5066.6	5229.8	12199	10383	11961	38504	45597	41540	13559	15496	12556	C08277	--
MWSmce431	204.06	161.05	203.058	C11H9NO3	[M+H]+	Quininic acid; 6-Methoxy-4-quinolinecarboxylic acid	Organic acids	Organic acids	86-68-0	3	9	9	9	9	9	9	79241	88264	87869	1141000	1042100	864390	712640	671380	703960	--	--
Lmrn003201	204.07	158.06	205.074	C11H11NO3	[M-H]-	Indole-3-lactic acid	Organic acids	Organic acids	1821-52-9	2	54357	26172	34352	75970	94490	90054	25793	18256	23184	235820	203810	223170	139200	104380	63518	C02043	--
pme2710	211.1	167	212.141	C12H20O3	[M-H]-	Dihydrojasmonic acid	Organic acids	Organic acids	3572-64-3	2	20604	21635	19528	35008	25691	25656	62398	54456	55445	41552	56395	45805	40937	20287	27172	--	--
mws0474	229.14	211	230.152	C12H22O4	[M-H]-	Dodecanedioic aicd	Organic acids	Organic acids	693-23-2	3	13770	10732	13308	16823	13696	16596	31570	27678	31417	34049	40937	36584	7463.8	11255	6012.1	C02678	--
mws0832	241.13	170	240.122	C10H16N4O3	[M+H]+	2-(4-Aminobutanamido)-3-(1-methyl-1H-imidazol-5-yl)propanoic acid	Organic acids	Organic acids	584-85-0	1	42695	55690	55743	28627	38046	36754	37000	37385	29154	15940	16326	12778	6834.7	6317.2	4236.2	C01262	ko00340,ko00410,ko01100
MWS5231	243.16	181.16	244.167	C13H24O4	[M-H]-	Tridecanedioic acid	Organic acids	Organic acids	505-52-2	1	106410	101080	103000	207200	155890	135020	140720	143280	167010	770830	416030	361040	230190	185700	365990	--	--
MWSslk133	257.18	195.18	258.183	C14H26O4	[M-H]-	1,14-Tetradecanedioic Acid	Organic acids	Organic acids	821-38-5	2	45676	41567	37064	45826	43132	41178	49267	43968	46662	139630	137930	135470	48614	38024	42152	--	--
Lmtn004049	263.13	204.12	264.136	C15H20O4	[M-H]-	Abscisic acid	Organic acids	Organic acids	21293-29-8	2	225980	220050	172720	507410	525740	599540	1017500	1082900	1104700	701890	924470	920670	1038900	1017600	1141400	C06082	ko00906,ko01100,ko01110,ko04075
Lmmn003323	271.23	225.22	272.235	C16H32O3	[M-H]-	2-Hydroxyhexadecanoic acid	Organic acids	Organic acids	764-67-0	1	5475400	5863700	2598200	3932400	3845900	4420300	14503000	13543000	12753000	33861000	34284000	32065000	43422000	30460000	47136000	--	--
Hmcp004650	287.22	269.21	286.212	C16H30O4	[M+H]+	Hexadecanedioic acid	Organic acids	Organic acids	505-54-4	2	1634100	1923100	1628200	1511900	1139000	1298500	2019800	1970100	1824700	2266100	1679000	1646300	1836500	1738200	1736300	C19615	ko00073,ko01100
pmb2657	289.1	97.1	290.123	C10H18N4O6	[M-H]-	Argininosuccinic acid	Organic acids	Organic acids	2387-71-5	2	329850	264630	205630	407040	261360	329800	183750	289480	234770	162210	163710	179650	101240	76157	172970	C03406	ko00220,ko00250,ko01100,ko01110,ko01230
Zmyn000268	89.02	71.02	90.032	C3H6O3	[M-H]-	2,3-Dihydroxypropanal	Others	Saccharides and Alcohols	56-82-6	2	31037	40766	38043	9	9	9	9	9	9	233070	370550	604760	9	9	9	C02154	--
Zmyn002321	107.05	106.04	108.058	C7H8O	[M-H]-	4-Methylphenol	Others	Others	106-44-5	2	13547	5108.5	10322	10884	8333.5	8953.2	55125	31433	41050	466080	439020	312850	687600	616230	612240	C01468	ko01100
mws1648	111.05	69	112.052	C6H8O2	[M-H]-	Cyclohexane-1,3-dione	Others	Others	504-02-9	3	20422	19243	11194	16722	17040	24202	21947	10982	16604	9	9	9	9	9	9	C01066	--
Lmbn002737	119.05	93.03	120.058	C8H8O	[M-H]-	3-Methylbenzaldehyde	Others	Others	620-23-5	2	74530	49775	38235	90952	110020	113900	208650	216780	244650	9	9	9	9	9	9	C07209	ko01100
Lmbn002644	119.05	93.03	120.058	C8H8O	[M-H]-	4-Methylbenzaldehyde	Others	Others	104-87-0	2	199730	123990	105050	278800	317110	346850	575800	584400	668240	7237.7	10928	28903	6830	1979.4	3326.2	C06758	ko01100
mws0133	123.06	80.05	122.048	C6H6N2O	[M+H]+	Nicotinamide	Others	Vitamin	98-92-0	3	3947800	3964800	4623400	7028700	7698500	8673100	3621600	2879400	3772200	664410	449960	355290	1920600	2297600	1900100	C00153	ko00760,ko01100
pme0490	124.04	78	123.032	C6H5NO2	[M+H]+	Nicotinic acid (Vitamin B3)	Others	Vitamin	59-67-6	1	3989300	4359800	4656400	5818400	6422600	5949200	6989900	6618700	7167200	24870000	18191000	16193000	16226000	14781000	12293000	C00253	ko00760,ko00960,ko01100,ko01110
pmp000509	127.04	109.02	126.032	C6H6O3	[M+H]+	Maltol	Others	Others	118-71-8	3	909380	999860	1103300	554260	465530	524570	1289200	876130	1164600	9	9	9	9	9	9	C11918	ko00523,ko01110
ML10197929	130.09	88.04	131.069	C4H9N3O2	[M-H]-	Creatine	Others	Others	57-00-1	3	233560	271190	261860	777390	848160	697750	347180	304710	337380	1344200	1258100	787900	224320	184640	208730	C00300	ko00260,ko00330,ko01100
MWSslk225	133.06	77.04	132.058	C9H8O	[M+H]+	1-Indanone	Others	Others	83-33-0	3	91088	85891	103610	70908	108280	55747	325920	259030	245430	303210	247400	234410	208030	176770	165470	C01504	--
mws0889	135.03	75.01	136.037	C4H8O5	[M-H]-	D-Threonic Acid	Others	Saccharides and Alcohols	3909-12-4	1	10728000	10082000	7830800	15881000	14841000	17900000	10758000	10531000	10584000	8683900	9800400	11802000	3294300	3187700	3046500	C21649	--
pmb0764	144.05	113.2	143.04	C6H9NOS	[M+H]+	4-Methyl-5-thiazoleethanol	Others	Others	137-00-8	1	382880	306340	452520	184410	217010	213970	1391900	1314700	1388900	194520	156940	181960	109210	87651	103470	C04294	ko00730,ko01100
pme3351	144.1	126	145.074	C6H11NO3	[M-H]-	Allysine(6-Oxo DL-Norleucine)	Others	Others	1962-83-0	2	212610	221410	216650	234570	218480	286440	182780	135410	203760	324690	346240	344850	376110	352940	352670	C04076	ko00300,ko00310,ko00960,ko01100,ko01110,ko01230
Zmyn000230	147.03	57.03	148.037	C5H8O5	[M-H]-	2-Dehydro-3-deoxy-L-arabinonate	Others	Others	-	1	2625800	2927900	3462500	2889800	3535500	3280400	1876500	1934500	1701000	8734900	6981300	8738200	4514100	4907600	2702000	C00684	ko00053,ko01100
ML10171848	147.03	85.03	148.037	C5H8O5	[M-H]-	D-Arabinono-1,4-lactone	Others	Saccharides and Alcohols	2782-09-4	1	1781600	1637400	1396700	745470	660750	679760	1171900	1345900	1252300	3688600	3874800	4587900	4798300	6213900	2987200	C00652	--
mws1499	149.05	59.01	150.053	C5H10O5	[M-H]-	D-Arabinose	Others	Saccharides and Alcohols	10323-20-3	2	830260	853960	972040	899750	1072100	1038700	1141700	1076000	998970	536010	693410	792120	142660	161830	89265	C00216	--
Zmgn000173	149.05	75.01	150.053	C5H10O5	[M-H]-	D-Ribose	Others	Saccharides and Alcohols	50-69-1	1	2406300	2671800	2318300	1269900	1460600	1695900	1423700	1459700	1315900	1688800	1753300	2150400	405950	373840	205580	C00121	ko00030,ko01100,ko02010
mws0437	151.06	71	152.068	C5H12O5	[M-H]-	D-Arabitol	Others	Saccharides and Alcohols	488-82-4	3	37938	44368	41339	25590	24504	28221	146840	78217	68658	407110	597190	557500	121040	97601	145220	C01904	ko00040,ko01100
mws0438	151.06	59	152.068	C5H12O5	[M-H]-	L-Arabitol	Others	Saccharides and Alcohols	7643-75-6	3	24635	40469	25737	24324	26830	23784	108740	50422	68564	337290	420440	449610	101880	98431	119570	C00532	ko00040,ko01100
mws0213	151.06	71	152.068	C5H12O5	[M-H]-	Ribitol	Others	Saccharides and Alcohols	488-81-3	3	42186	61789	41586	47035	38751	29756	190760	105460	104210	503080	733460	665690	172840	159990	189880	C00474	ko00040,ko00740,ko01100
pme0513	151.06	59	152.068	C5H12O5	[M-H]-	Xylitol	Others	Saccharides and Alcohols	87-99-0	3	27186	33530	24367	28297	27713	32813	110680	56235	80980	221080	362400	369240	67087	98664	84833	C00379	ko00040,ko01100,ko02010
pme2165	155.01	111	156.017	C5H4N2O4	[M-H]-	Orotic acid	Others	Vitamin	65-86-1	2	106860	193430	74007	81206	54926	57758	230010	208320	220720	308220	300350	339620	500050	550130	325610	C00295	ko00240,ko01100
MWSmce165	165.08	59.02	166.084	C6H14O5	[M-H]-	L-Fucitol	Others	Saccharides and Alcohols	13074-06-1	2	1451900	1249300	1204400	1281200	1482900	1535100	1813300	1629100	1593900	1971600	2574900	2577100	1620200	2000700	1082900	--	--
mws0851	143.11	143.11	166.097	C8H15NaO2	[M-Na]-	Sodium Valproate	Others	Others	1069-66-5	3	1637000	1633800	1631600	1947100	1747500	1812800	2277600	2226400	2285200	3351200	3976300	4623500	1708900	1713800	1592200	--	--
pme3081	169.1	134	168.09	C8H12N2O2	[M+H]+	4-(Aminomethyl)-5-(hydroxymethyl)-2-methylpyridin-3-ol	Others	Others	85-87-0	3	9342.9	10620	9511.6	1582.4	2691.9	2692.3	950.09	1745.5	9	8059	5677	3466.2	1662.7	633.42	9	C00534	ko00750,ko01100
pme1383	170.08	134.1	169.074	C8H11NO3	[M+H]+	Pyridoxine	Others	Vitamin	65-23-6	3	289500	190050	335050	735920	982860	1091400	617560	527290	611140	55049	72617	100530	9	9	9	C00314	ko00750,ko01100
mws4175	175.02	85.03	176.032	C6H8O6	[M-H]-	D-Glucurono-6,3-lactone	Others	Saccharides and Alcohols	32449-92-6	3	9	9	9	47411	42057	33565	62978	35855	59254	100540	56944	63236	86113	58034	66897	C02670	ko00053,ko01100
Hmfn000531	175.02	87.01	176.032	C6H8O6	[M-H]-	L-Ascorbic acid (Vitamin C)	Others	Vitamin	50-81-7	2	136280	171870	184920	113260	120400	153240	388850	355710	338140	671240	924220	831100	118270	153970	101370	C00072	ko00053,ko00480,ko01100,ko01110
pme1021	177.14	99	178.048	C6H10O6	[M-H]-	D-Glucono-1,5-lactone	Others	Saccharides and Alcohols	90-80-2	2	146950	108380	160150	117770	211210	160070	80078	42011	185430	9289.1	6795.2	6676.6	11636	10009	10697	C00198	ko00030,ko01100,ko01110,ko01200
pme2253	177.04	59	178.048	C6H10O6	[M-H]-	L-Gulono-1,4-Lactone	Others	Saccharides and Alcohols	1128-23-0	3	58145	48538	42556	77487	51024	47320	77495	55441	54427	14959	29769	32284	44478	49023	42009	C01040	ko00053,ko01100
pmb0786	180.09	163.06	179.079	C6H13NO5	[M+H]+	D-Glucosamine	Others	Saccharides and Alcohols	3416-24-8	2	541330	550270	508360	545320	779590	595700	553420	592510	521660	578680	614980	604840	649760	529240	700770	C00329	ko00520,ko01100
mws1164	179.06	59.01	180.063	C6H12O6	[M-H]-	D-Fructose	Others	Saccharides and Alcohols	7660-25-5	3	18918000	21730000	18365000	27166000	30343000	29584000	16981000	16312000	14802000	888370	1002500	1167400	413690	406860	272380	C05003	--
mws4170	179.06	59.01	180.063	C6H12O6	[M-H]-	D-Glucose	Others	Saccharides and Alcohols	14431-43-7	1	16426000	16521000	17985000	30551000	32743000	28246000	18877000	16217000	16074000	883020	955850	1083700	385610	458550	258290	C00031	ko00010,ko00030,ko00052,ko00500,ko00520,ko00901,ko01100,ko01110,ko02010
Hmln000297	179.05	59.01	180.063	C6H12O6	[M-H]-	Inositol	Others	Saccharides and Alcohols	87-89-8	1	16467000	16373000	26009000	27944000	24590000	27354000	14890000	14364000	16754000	988490	893190	984350	498960	427190	303020	C00137	ko00052,ko00053,ko00562,ko01100,ko01110,ko02010,ko04070
MWSmce576	179.06	59.01	180.063	C6H12O6	[M-H]-	L-Glucose	Others	Saccharides and Alcohols	921-60-8	1	18672000	20488000	23635000	31342000	28231000	31924000	15850000	15859000	13649000	946810	925970	1153600	382550	466220	274470	--	--
Cmyp007180	181.12	107.09	180.115	C11H16O2	[M+H]+	Dihydroactinidiolide	Others	Others	17092-92-1	1	2670200	1937500	1989800	3688100	2906700	3014800	8968000	8947500	9098400	22403000	26767000	26814000	15712000	13178000	14402000	--	--
pme2237	181.07	101	182.079	C6H14O6	[M-H]-	Dulcitol	Others	Saccharides and Alcohols	608-66-2	3	139640	122140	87282	171890	181320	177250	163410	143950	157960	205260	179460	194240	51586	36799	57114	C01697	ko00052,ko01100
mws0214	181.07	71	182.079	C6H14O6	[M-H]-	D-Sorbitol	Others	Saccharides and Alcohols	50-70-4	3	124270	150530	141920	212930	244900	251430	185800	136920	168480	114560	115500	123280	19998	13875	24420	C00794	ko00051,ko00052,ko01100,ko02010
mws1155	181.07	101.02	182.079	C6H14O6	[M-H]-	D-Mannitol	Others	Saccharides and Alcohols	69-65-8	3	25189	31546	25502	48464	47939	41942	36013	25641	26165	41255	49779	45749	19071	7442.1	12622	C00392	ko00051,ko01100,ko02010
pme2596	184.06	148	183.053	C8H9NO4	[M+H]+	4-Pyridoxic acid	Others	Vitamin	82-82-6	3	326200	359270	357450	364710	319220	269940	863580	918940	1014600	1432800	1651600	1636100	1174200	1082800	1344700	C00847	ko00750,ko01100
Zmgn000447	184.98	78.96	185.993	C3H7O7P	[M-H]-	3-Phospho-D-glyceric acid	Others	Saccharides and Alcohols	820-11-1	2	434880	456960	200030	308560	256970	220150	20552	16963	31556	15628	15370	12773	29845	25175	40478	C00197	ko00010,ko00030,ko00260,ko00270,ko00561,ko00630,ko00710,ko01100,ko01110,ko01200,ko01230
pmn001380	187.1	169.09	188.105	C9H16O4	[M-H]-	Eucommiol	Others	Others	55930-44-4	1	1657300	1274000	1437200	3180500	2864400	3605000	3036200	2967100	3598200	12129000	12011000	12965000	5477200	6403200	3856000	C17878	--
Cmyp009787	193.16	109.06	192.151	C13H20O	[M+H]+	Damascenone	Others	Others	23726-91-2	2	113320	102840	90009	162370	119980	119370	268560	304930	270720	432130	658080	634470	386120	253360	304220	--	--
pme3705	193.04	73	194.043	C6H10O7	[M-H]-	D-Glucoronic acid	Others	Saccharides and Alcohols	6556-12-3	3	269780	231430	198310	409320	348320	410580	226070	224180	219620	257060	272720	297750	102350	128070	64133	C00191	ko00040,ko00053,ko00520,ko00562,ko01100
mws2104	193.07	99.01	194.079	C7H14O6	[M-H]-	D-Pinitol	Others	Saccharides and Alcohols	10284-63-6	2	32296	23398	19938	58524	42303	44776	60008	64316	49652	44884	41045	51123	25986	19090	22854	C03844	--
Lmyp008093	195.17	69.07	194.167	C13H22O	[M+H]+	Solanone	Others	Others	1937-54-8	2	240350	398170	247480	972650	1171000	908620	216160	171590	219770	229630	341000	477270	803240	648580	939230	--	--
pme0534	195.05	74.9	196.058	C6H12O7	[M-H]-	Gluconic acid	Others	Saccharides and Alcohols	526-95-4	1	3577700	3489600	2351200	4242200	4845200	4532600	9016700	9318400	7856500	5071300	6911400	6133800	7783800	8067600	6243300	C00257	ko00030,ko01100,ko01110,ko01200
MWS20182	195.07	136.05	196.074	C10H12O4	[M-H]-	Dihydroferulic Acid	Others	Others	1135-23-5	1	344170	210450	268070	912620	825080	1456000	2169000	2221200	2075300	189980	544310	436400	9	9	9	--	--
Zmzn000079	199	78.96	200.009	C4H9O7P	[M-H]-	D-Erythrose-4-phosphate	Others	Saccharides and Alcohols	585-18-2	2	278260	290290	196960	233960	162960	126890	463180	391480	391370	10552	12126	8531.1	21541	13000	27343	C00279	ko00030,ko00400,ko00710,ko00750,ko00998,ko01100,ko01110,ko01200,ko01230
pme1261	206.14	76	205.131	C9H19NO4	[M+H]+	D-Panthenol	Others	Saccharides and Alcohols	81-13-0	2	68588	79637	228490	197790	39573	42518	50941	36878	33035	113850	36455	26525	40172	41910	68489	C05944	ko00770
Zmyn000108	209.03	85.03	210.038	C6H10O8	[M-H]-	D-Saccharic acid	Others	Saccharides and Alcohols	87-73-0	2	51869	60540	49933	98036	103740	108820	101360	98558	105540	344720	402780	315000	582620	311230	928440	C00818	ko00053,ko01100
Zmpn000199	209.03	85.03	210.038	C6H10O8	[M-H]-	D-Galactaric acid	Others	Saccharides and Alcohols	526-99-8	2	58597	48396	54765	113090	81379	89302	113870	114760	100690	329190	454380	331490	677830	347670	1085500	C00879	ko00053,ko01100
mws1337	220.12	202.1	219.111	C9H17NO5	[M+H]+	D-Pantothenic Acid	Others	Vitamin	79-83-4	1	3262600	3821600	4102300	3953400	3932100	3990000	4211000	4040500	4865100	17510000	18828000	16874000	20511000	18046000	14997000	C00864	ko00410,ko00770,ko01100,ko01110
Hmyp002656	222.08	130.06	221.068	C11H11NO4	[M+H]+	Methyl dioxindole-3-acetate	Others	Others	57061-18-4	2	579580	601810	847710	347740	445240	504480	153880	141280	164820	9	9	9	9	9	9	--	--
mws4174	222.1	138	221.09	C8H15NO6	[M+H]+	N-Acetyl-D-mannosamine	Others	Saccharides and Alcohols	7772-94-3	3	38979	52606	37995	25089	33600	14504	71369	70138	76678	358700	473770	435580	304580	303870	332420	C00645	ko00520,ko01100
pme2755	222	144	221.09	C8H15NO6	[M+H]+	N-Acetyl-D-glucosamine	Others	Saccharides and Alcohols	7512-17-6	2	133380	146110	144210	160010	141460	137630	174750	190250	163990	171200	179560	149790	158410	150020	142430	C00140	ko00520,ko01100,ko02010
mws2608	222.1	84.05	221.09	C8H15NO6	[M+H]+	N-Acetyl-D-galactosamine	Others	Saccharides and Alcohols	1811-31-0	3	50309	56438	35135	9	9	9	78708	76522	78894	333030	396740	370660	276610	299650	317160	C01132	ko00052,ko01100
Lmmp003517	225.15	95.08	224.141	C13H20O3	[M+H]+	Solatuberenol A	Others	Others	-	2	1386800	1512900	1647800	1307400	1202600	2334100	923000	947500	1028500	9	9	9	9	9	9	--	--
pme2266	245.1	227	244.088	C10H16N2O3S	[M+H]+	Biotin	Others	Vitamin	58-85-5	2	187350	149620	160680	198980	153130	139200	78088	44835	45997	9	9	9	67408	82888	47782	C00120	ko00780,ko01100,ko02010
mws1176	253.05	224.8	254.058	C15H10O4	[M-H]-	Anhydroglycinol	Others	Others	67685-22-7	2	9	9	9	9	9	9	6217.5	5589.6	10501	15922	36941	44273	9	9	9	C10200	ko00943,ko01110
pma3101	256.2	124.1	256.082	C11H14NO6+	[M+H]+	Nicotinate D-ribonucleoside	Others	Vitamin	17720-18-2	2	1514000	1523200	1831400	3849500	3815700	4377300	1107300	1115100	1072700	346630	360290	331700	576600	550430	581730	C05841	ko00760,ko01100
MWS4412	259.1	175.08	258.089	C15H14O4	[M+H]+	Menadiol Diacetate	Others	Vitamin	573-20-6	3	48857	63402	41525	36946	40932	32380	69919	80062	58330	220710	172420	208660	241070	211650	189680	--	--
Zmyn000110	258.04	78.96	259.046	C6H14NO8P	[M-H]-	D-Glucosamine 1-phosphate	Others	Saccharides and Alcohols	2152-75-2	2	23014	24449	21785	30182	18933	19572	41661	52773	46261	1921.7	1474.3	2113.2	8882.4	8406.7	13242	C06156	ko00520,ko01100
mws0866	259.02	97	260.03	C6H13O9P	[M-H]-	D-Glucose 6-phosphate	Others	Saccharides and Alcohols	56-73-5	3	992850	921240	793910	2839000	2257200	2426600	1303300	1384800	1243600	55943	40709	49349	72631	89000	83512	C00092	ko00500,ko00562,ko00998,ko01100,ko01110
mws1090	259.02	97	260.03	C6H13O9P	[M-H]-	Glucose-1-phosphate	Others	Saccharides and Alcohols	59-56-3	3	1020500	837790	818480	2559300	2362800	2369200	1269600	1417500	1096400	109130	102110	120240	129080	104280	126070	C00103	ko00010,ko00040,ko00052,ko00500,ko00520,ko00523,ko00561,ko01100,ko01110
pme3313	259	97	260.03	C6H13O9P	[M-H]-	D-Fructose 6-phosphate	Others	Saccharides and Alcohols	643-13-0	2	2409800	1852900	1688600	2864900	2546800	2093400	3437600	3405600	2903500	375970	409810	479940	339000	287310	340740	C00085	ko00052,ko00500,ko00710,ko01100,ko01110,ko01200
pmb0952	265.1	122.1	265.112	C12H17N4OS+	[M+H]+	Thiamine (Vitamin B1)	Others	Vitamin	70-16-6	2	637070	671320	528570	267130	154510	185610	576220	644810	694870	113510	69603	92697	157790	70448	240890	C00378	ko00730,ko01100,ko02010,ko04122
Zmjp000966	268.11	136.06	267.097	C10H13N5O4	[M+H]+	Vidarabine	Others	Others	5536-17-4	1	2910300	4127100	2933300	2197200	2295400	2263300	1627000	1546700	1638000	8521	9	9	12763	8106.5	18962	--	--
mws1038	277.12	146	278.13	C11H22N2O4S	[M-H]-	Pantetheine	Others	Others	496-65-1	3	9	9	9	9	9	9	9	9	9	54878	42896	21674	559510	1080500	337020	C00831	ko00332,ko00770,ko01110
MWSmce341	279.16	149.03	278.152	C16H22O4	[M+H]+	Butyl isobutyl phthalate*	Others	Others	17851-53-5	1	39265000	42161000	64661000	44636000	42111000	43035000	40735000	42745000	41990000	40658000	38650000	39513000	31461000	32200000	32718000	--	--
Hmqp002567	284.13	147.04	283.12	C17H17NO3	[M+H]+	P-Hydroxycinnamic acid p-hydroxyphenethylamine	Others	Others	-	2	580330	611840	727500	587520	462310	488940	2163900	2361300	2435200	312050	412460	623750	34381	26155	31539	--	--
pma1751	286.09	124	285.085	C12H15NO7	[M+H]+	N-(beta-D-Glucosyl)nicotinate	Others	Vitamin	-	2	260540	217000	275630	150540	206930	182960	151290	171030	194600	9	9	9	9	9	9	--	--
pme2289	287.2	119	286.23	C20H30O	[M+H]+	Retinol (Vitamin A1)	Others	Vitamin	68-26-8	2	80676	67371	43178	128690	161030	150750	282400	263470	252320	643240	480500	766260	332280	253850	384060	C00473	ko01100
MWS0434	287.2	269.21	288.209	C19H28O2	[M-H]-	Trans dehydrorosinone	Others	Others	53-43-0	1	9948.2	12769	13587	10799	6703.2	10614	19270	24088	18973	7798	8206.4	6944.7	2973.9	2025.1	3898.9	--	--
pmb3081	289	97	290.004	C6H11PO11	[M-H]-	Glucarate O-Phosphoric acid	Others	Saccharides and Alcohols	-	2	1476500	872470	862170	806020	452920	511010	1728400	1672500	1951900	2341600	2894400	2942100	961950	635860	1051100	--	--
pme3163	289	97	290.04	C7H15O10P	[M-H]-	D-Sedoheptuiose 7-phosphate	Others	Saccharides and Alcohols	2646-35-7	2	1279700	818330	668740	753760	531110	574940	1230800	1199900	1224800	1292300	1610300	1832700	529150	389630	539960	--	--
Zmyn004676	293.21	113.1	294.219	C18H30O3	[M-H]-	17-Hydroxylinolenic acid	Others	Others	-	2	1822900	1742300	1896900	1668400	1156500	1220400	3105500	3089700	2939100	5021000	4649600	5486100	1124300	1075800	1157200	C16346	ko00592
pme2816	301.2	209.2	300.209	C20H28O2	[M+H]+	4-Oxoretinol	Others	Vitamin	62702-55-0	2	23079	29377	23783	41821	16549	24170	25974	27859	28415	21595	21416	32809	12978	20377	17115	C16683	--
pmb3079	300.05	96.9	301.056	C8H16NO9P	[M-H]-	N-Acetyl-D-glucosamine-1-phosphate	Others	Saccharides and Alcohols	6866-69-9	3	15103	18211	10721	9	9952.2	8793.5	15491	8292.4	11257	37306	52559	61333	84287	86860	103630	C04256	--
Zmyn004449	309.21	171.1	310.214	C18H30O4	[M-H]-	9-Hydroxy-12-oxo-10(E),15(Z)-octadecadienoic acid	Others	Others	-	2	191720	188520	206460	111610	76325	80336	81365	79947	78177	3621.7	4213.9	4760.5	4249.9	3219.7	3527.5	C21923	ko00592,ko01110
Jmbn003691	311.11	59.01	312.121	C15H20O7	[M-H]-	3,4-dihydroxy-allylbenzene-3-O-β-D-glucopyranoside	Others	Others	-	3	46153	31442	26244	85856	77509	57594	83784	95490	110200	44457	28130	51332	9	9	9	--	--
Zmzn001549	325.09	119.05	326.1	C15H18O8	[M-H]-	Ferulic acid-1-O-glucoside	Others	Others	14364-05-7	2	3073200	2563100	2379600	5511900	5715100	5685600	2809200	3056900	3072400	9	9	9	9	9	9	C04415	--
Smcp000882	328.13	310.12	327.132	C15H21NO7	[M+H]+	N-benzoyl-2-aminoethyl-β-D-glucopyranoside	Others	Others	-	1	73772000	71355000	71173000	70633000	63859000	74122000	56268000	50008000	58233000	601270	463150	416730	72259	87439	127020	--	--
pmb0789	332.13	152.07	331.127	C14H21NO8	[M+H]+	Pyridoxine-5'-O-glucoside	Others	Vitamin	-	2	118110	71848	61826	353450	526600	565080	66996	63528	79143	9	9	9	9	9	9	C03996	--
Hmyp003337	333.13	255.11	332.125	C18H20O6	[M+H]+	Tabaisocoumarin D	Others	Others	-	1	3073200	1885800	2210600	7897900	5926100	7385200	627530	852710	866270	106290	128650	168510	138390	94736	257070	--	--
pme3311	339	97	339.996	C6H14O12P2	[M-H]-	D-Fructose-1,6-biphosphate	Others	Saccharides and Alcohols	488-69-7	2	63220	54033	59007	37992	22332	22695	89503	81766	82050	69600	70558	106500	139930	112870	130970	C00354	ko00400,ko00710,ko01100,ko01110,ko01200
mws5038	341.11	89.02	342.116	C12H22O11	[M-H]-	Isomaltulose	Others	Saccharides and Alcohols	13718-94-0	1	1632400	1363400	1682000	2029300	2891300	2710000	417070	464140	446650	39740	63813	46802	32004	38592	19999	C01742	--
pme0519	341.11	119.03	342.116	C12H22O11	[M-H]-	D-Sucrose	Others	Saccharides and Alcohols	57-50-1	1	2129100	1318300	2337700	2263300	2689300	3711100	290090	364840	364370	17889	24162	39959	9	9	9	C00089	ko00052,ko00500,ko01100,ko01110,ko02010
mws0264	341.11	119	342.116	C12H22O11	[M-H]-	D-Trehalose	Others	Saccharides and Alcohols	99-20-7	1	920520	583420	753140	1304300	1592400	1901600	242710	280020	292910	57472	75276	82894	32227	23198	24193	C01083	ko00500,ko01100,ko01110,ko02010
Lmsn000381	341.11	89.02	342.116	C12H22O11	[M-H]-	D-Maltose	Others	Saccharides and Alcohols	133-99-3	1	1649000	1160500	1276700	2847200	2708200	3163700	443010	450600	384550	42478	52688	45127	38785	45800	24469	C01971	--
Zmjn000425	341.11	89.02	342.116	C12H22O11	[M-H]-	D-Lactulose	Others	Saccharides and Alcohols	4618-18-2	1	558530	606010	1072000	2550400	2838100	3549400	76771	89554	64537	9	9	9	9	9	9	C07064	--
mws1080	341.11	179	342.116	C12H22O11	[M-H]-	Galactinol	Others	Saccharides and Alcohols	3687-64-7	1	5545900	4003000	5982000	6027200	8251400	8276600	843880	823560	971620	9	9	9	9	9	9	C01235	ko00052,ko01100
MA10039641	341.11	89.02	342.116	C12H22O11	[M-H]-	Lactobiose	Others	Saccharides and Alcohols	63-42-3	1	721970	862380	1758900	3207800	3705900	4336100	74380	63961	114340	9	9	9	9	9	9	C00243	ko00052,ko01100,ko02010
mws1333	341.11	113	342.116	C12H22O11	[M-H]-	Melibiose	Others	Saccharides and Alcohols	585-99-9	1	720340	643970	851880	1350200	1413600	1545200	356040	366050	376710	27337	29289	47442	35446	48156	73844	C05402	ko00052,ko01100,ko02010
pmb0801	346.11	184.1	345.106	C14H19NO9	[M+H]+	4-Pyridoxic acid-O-glucoside	Others	Vitamin	-	3	298860	341840	356440	320360	373570	335450	211280	186320	149760	9	9	9	9	9	9	--	--
mws5040	365.11	203.05	364.078	C12H21O11Na	[M+H]+	Turanose	Others	Saccharides and Alcohols	547-25-1	2	916980	725950	1652800	1187100	815570	592520	240250	201740	245620	44956	29957	20031	22872	25795	11983	C19636	--
pmn001400	375.11	243.1	376.116	C19H20O8	[M-H]-	2,3,5,4'-Tetrahydroxystilbene-2-O-D-xyloside	Others	Stilbene	-	2	69686	74172	79033	47623	48079	39128	61589	63018	82302	39878	47442	58878	21342	40895	39242	--	--
mws0232	377.15	243	376.138	C17H20N4O6	[M+H]+	Riboflavin (Vitamin B2)	Others	Vitamin	83-88-5	1	3799900	4049100	3166900	3661100	3301800	3516900	4373900	3709500	3808200	6175200	5304000	5891200	6282100	5572200	6200700	C00255	ko00740,ko01100,ko01110,ko02010
Hmcn001415	387.13	225.07	388.137	C17H24O10	[M-H]-	Majoroside	Others	Others	134140-02-6	1	35294	41948	21413	116830	129430	149770	106470	75971	100100	9	9	9	9	9	9	--	--
pmn001399	405.12	243.1	406.126	C20H22O9	[M-H]-	2,4,6,4'-Tetrahydroxy-stilbene-2-O-glucoside	Others	Stilbene	-	2	247260	245210	384740	309410	344380	331040	125370	143820	113850	9	7993.5	29137	16936	23585	14888	--	--
pmn001394	405.12	243.1	406.126	C20H22O9	[M-H]-	2,3,5,4'-Tetrahydroxystilbene-2-O-glucoside	Others	Stilbene	-	3	4265500	4484800	6058900	6297300	6223600	7967600	2603000	2975100	2391500	9	9	9	9	9	9	--	--
mws2523	421.08	241.1	422.083	C12H23O14P	[M-H]-	Trehalose 6-phosphate	Others	Saccharides and Alcohols	4484-88-2	2	174490	189960	209580	303870	259320	346900	58558	62186	58727	9	9	9	9	9	9	C00689	ko00500,ko01100,ko01110
Hmln003729	425.2	263.06	426.21	C18H34O11	[M-H]-	Capsoside B	Others	Others	-	2	37873	25986	11786	32204	47969	30771	66879	65964	73126	5680.7	19690	34494	20714	9480.5	20163	--	--
pme1014	445.3	341.3	444.303	C31H40O2	[M+H]+	Menatetrenone (Vitamin K2)	Others	Vitamin	11032-49-8	2	79102	92679	107410	80724	91217	79252	97563	103320	105180	42900	40124	36988	43605	39605	47166	--	--
Lmmn000214	487.17	341.11	488.174	C18H32O15	[M-H]-	Solatriose	Others	Saccharides and Alcohols	528-40-5	2	118340	71672	157370	133130	117080	125510	12997	20978	13436	9	9	9	9	9	9	--	--
mws1589	503.16	179	504.169	C18H32O16	[M-H]-	D-Panose	Others	Saccharides and Alcohols	33401-87-5	1	81061	68639	89561	267040	329410	322470	94060	77753	88895	10687	11248	9106.6	9	9	9	C00713	--
pme2125	503.16	179	504.169	C18H32O16	[M-H]-	Raffinose	Others	Saccharides and Alcohols	512-69-6	2	170780	175000	215250	441230	548630	464880	66917	84165	91541	9	9	9	9	9	9	C00492	ko00052,ko01100,ko02010
pme0500	503.16	323	504.169	C18H32O16	[M-H]-	D-Melezitose	Others	Saccharides and Alcohols	597-12-6	1	41863	33447	37310	83516	103930	160370	26159	25002	20338	9	9	9	9	9	9	C08243	--
Hmln003754	521.2	359.15	522.21	C26H34O11	[M-H]-	Icariside E5	Others	Others	126176-79-2	2	151930	137120	175420	258540	140680	252140	118140	113790	150050	9	9	9	9	9	9	--	--
pmp001282	544.34	485.27	543.333	C28H50NO7P	[M+H]+	Propyl 2-(trimethylammonio)ethyl phosphate	Others	Others	-	1	5023400	4517700	4276300	3222200	4798400	5517000	1010900	972250	859830	4198.4	3474.3	2925.1	9	9	9	--	--
pmb2653	649.1	145	650.227	C24H42O20	[M-H]-	D(+)-Melezitose O-rhamnoside	Others	Saccharides and Alcohols	-	2	585880	566770	632880	620900	540340	1265600	79784	65112	92161	9	9	9	9	9	9	--	--
pmf0096	88.99	70.9	89.995	C2H2O4	[M-H]-	Oxalic acid	Phenolic acids	Phenolic acids	144-62-7	2	30131	31749	27554	49958	34580	41851	41749	49935	35755	348350	647450	954140	23148	24256	29052	C00209	ko00230,ko00630,ko01100
Lmgn002679	93.03	75.02	94.042	C6H6O	[M-H]-	Phenol	Phenolic acids	Phenolic acids	108-95-2	2	6532	5354.4	4406.3	4172.8	2384	2899	39600	69914	67409	18192	16721	20819	11751	16543	2285.2	C00146	ko00350,ko01100
mws1358	109.03	81	110.037	C6H6O2	[M-H]-	Pyrocatechol	Phenolic acids	Phenolic acids	120-80-9	3	12949	17266	10270	9	9	9	45330	44438	38958	10424	18632	21392	9	9	9	C00090	ko01100
pmb0069	122	105	121.053	C7H7NO	[M+H]+	Benzamide	Phenolic acids	Phenolic acids	55-21-0	2	697340	402670	634710	337700	244740	372050	2017900	1918600	2821000	6293200	8340700	13275000	1527200	1453000	1753200	C09815	--
mws0628	121.03	92	122.037	C7H6O2	[M-H]-	4-Hydroxybenzaldehyde	Phenolic acids	Phenolic acids	123-08-0	1	997000	998590	1130300	357200	313970	323260	902210	1056300	1214500	753870	919350	798390	683210	732290	527710	C00633	ko01100
Lmbn001930	121.03	77.04	122.037	C7H6O2	[M-H]-	2-Hydroxybenzaldehyde (Salicylaldehyde)	Phenolic acids	Phenolic acids	90-02-8	2	26546	68492	49617	21250	29064	21510	48396	80604	55262	141790	120680	135410	54406	76001	49002	C06202	ko01100
pme0241	123.04	79	122.037	C7H6O2	[M+H]+	Benzoic acid	Phenolic acids	Phenolic acids	65-85-0	3	332120	217070	261850	151730	98666	128130	374050	288640	314060	2977600	2022800	1909800	2800500	2412500	1449200	C00180	ko00360,ko01100,ko01110
ML10179289	105.07	77.04	122.073	C8H10O	[M-H2O+H]+	2-Phenylethanol	Phenolic acids	Phenolic acids	60-12-8	2	1102100	1032500	1152400	788760	745390	838280	2256700	1835700	3085700	7293100	8649300	13953000	2034500	1880300	1932600	C05853	ko00360
MWS2099	137.06	77.04	136.052	C8H8O2	[M+H]+	4-Methylbenzoic acid	Phenolic acids	Phenolic acids	99-94-5	3	95936	128740	118140	84043	66368	54660	303950	289440	300690	256080	334680	204900	226440	165460	192470	C01454	ko01100
Zmyn002919	135.04	91.05	136.052	C8H8O2	[M-H]-	2-Methylbenzoic acid	Phenolic acids	Phenolic acids	118-90-1	2	4966.3	4940.5	2848.8	51623	57061	52553	18192	22690	22633	9	9	9	9	9	9	C07215	ko01100
Hmbn002174	135.05	120.02	136.053	C8H8O2	[M-H]-	4-Hydroxyacetophenone	Phenolic acids	Phenolic acids	99-93-4	2	33770	40440	40443	26607	32107	35457	55367	61294	83158	82040	90018	76960	8300.5	8399.2	11704	C10700	ko01100
mws1336	138.06	120	137.048	C7H7NO2	[M+H]+	4-Aminobenzoic acid	Phenolic acids	Phenolic acids	150-13-0	3	36357	49179	45046	31585	23830	44131	36902	30500	57302	21507	30476	58979	42824	42871	35440	C00568	ko00790,ko01100
mws1078	138.06	92.1	137.048	C7H7NO2	[M+H]+	Anthranilic Acid	Phenolic acids	Phenolic acids	118-92-3	2	77373	90424	74020	56870	50271	47539	151200	193110	191750	872140	902520	663960	1053800	910220	1058000	C00108	ko00380,ko00400,ko00998,ko01058,ko01100,ko01110,ko01230
Lmbn001981	137.02	93.03	138.032	C7H6O3	[M-H]-	2,5-Dihydroxybenzaldehyde	Phenolic acids	Phenolic acids	1194-98-5	2	8069000	8745400	8022800	6983700	6744100	7400400	20269000	20309000	21244000	50415000	53378000	53639000	7970400	6289900	6775800	C05585	ko00350,ko01100
mws0749	137.02	93	138.032	C7H6O3	[M-H]-	4-Hydroxybenzoic acid	Phenolic acids	Phenolic acids	99-96-7	2	13333000	13471000	11559000	11153000	11187000	11884000	31365000	33452000	35543000	55526000	51890000	54083000	11945000	10028000	10253000	C00156	ko00130,ko00790,ko01100,ko01110
Hmgn001653	137.02	93.04	138.032	C7H6O3	[M-H]-	Protocatechualdehyde	Phenolic acids	Phenolic acids	139-85-5	2	8233200	7539700	7426100	6698000	6576700	6675000	20772000	21099000	22802000	48455000	53537000	53428000	6940900	5708600	5925200	C16700	ko00950
Lmgn001670	137.03	108.02	138.032	C7H6O3	[M-H]-	Salicylic acid	Phenolic acids	Phenolic acids	69-72-7	1	3143900	2774100	3130700	2809200	2108700	2580600	5331100	4628100	4693100	153490	244990	220640	9	9	9	C00805	ko00360,ko01100,ko01110,ko04075
mws2368	137.06	119.05	138.068	C8H10O2	[M-H]-	Tyrosol	Phenolic acids	Phenolic acids	501-94-0	2	540540	495930	617880	434430	429820	369790	696670	686000	771990	42694	62659	98307	9	9	9	C06044	ko00350,ko01100
pme2828	140	99	139.027	C6H5NO3	[M+H]+	4-Nitrophenol	Phenolic acids	Phenolic acids	100-02-7	2	36473000	34503000	33365000	35957000	36551000	36507000	27265000	28362000	25155000	11146000	12610000	13887000	14705000	17907000	12072000	C00870	--
pmp001285	149.02	65.04	148.016	C8H4O3	[M+H]+	Phthalic anhydride	Phenolic acids	Phenolic acids	85-44-9	1	2088600	2041800	4792900	2066900	2303100	2150900	1855900	2288500	2044800	2208000	1970000	2022300	1499200	1567700	1668800	--	--
mws2213	147.05	77.01	148.052	C9H8O2	[M-H]-	Cinnamic acid	Phenolic acids	Phenolic acids	140-10-3	3	1050.1	442.16	453.36	2700.6	4456.5	4605.2	4054.6	3861.4	3680.4	8035.5	10679	13129	3000.6	3297.8	1262.8	C00423	ko00130,ko00360,ko00940,ko00998,ko01100,ko01110
mws0008	149.06	105	150.068	C9H10O2	[M-H]-	Hydrocinnamic acid	Phenolic acids	Phenolic acids	501-52-0	3	17377	21311	30973	7600.8	5474.9	12514	29093	25675	30096	26153	26811	18827	17229	17050	20324	C05629	ko00360,ko01100
pme2362	151.04	107	152.047	C8H8O3	[M-H]-	Mandelic acid	Phenolic acids	Phenolic acids	90-64-2	2	68107	44578	39192	15920	13148	19704	33334	54843	72314	2058000	1547800	1137600	4222200	4407800	3853300	C01984	--
mws0458	151.04	136	152.047	C8H8O3	[M-H]-	Vanillin	Phenolic acids	Phenolic acids	121-33-5	3	988570	957700	1054500	685730	499420	534420	1427300	1331500	1380400	1505100	1237500	1230500	1115700	1072300	1177200	C00755	ko00998,ko01100,ko01110
MWS5185	151.04	109.03	152.047	C8H8O3	[M-H]-	2',4'-Dihydroxyacetophenone*	Phenolic acids	Phenolic acids	89-84-9	3	243310	242070	194740	144000	133860	147280	586090	568270	644960	273980	321200	305090	59041	56017	98429	C03663	--
mws0182	151.04	106.9	152.047	C8H8O3	[M-H]-	p-Hydroxyphenyl acetic acid	Phenolic acids	Phenolic acids	156-38-7	2	1254100	1009100	1336200	563720	600780	573950	2442600	2635700	2763000	561630	1164600	1498300	53984	51397	18975	C00642	ko00350,ko00360,ko01100
Zmxn002705	151.04	109.03	152.047	C8H8O3	[M-H]-	2,5-dihydroxyphenylethanone*	Phenolic acids	Phenolic acids	-	3	235520	230040	169890	161100	133640	148540	580840	614150	648350	265940	302580	317020	68073	61090	83759	--	--
Hmbn002645	151.04	135.01	152.048	C8H8O3	[M-H]-	3,4-Dihydroxyacetophenone	Phenolic acids	Phenolic acids	1197-09-7	3	139290	142300	111310	99956	88678	91918	344530	354050	409820	166060	182190	181470	38998	40635	54777	C10675	--
mws0444	152.04	108	153.043	C7H7NO3	[M-H]-	3-Aminosalicylic acid	Phenolic acids	Phenolic acids	570-23-0	3	166800	235200	189820	171060	153870	162080	373350	389370	385390	351420	291980	345520	256280	203430	172550	--	--
mws0885	153.02	109.03	154.027	C7H6O4	[M-H]-	2,4-Dihydroxybenzoic acid	Phenolic acids	Phenolic acids	89-86-1	2	3442900	3775600	2121900	1362600	1371200	1214600	20066000	19244000	18647000	9	9	9	9	9	9	--	--
mws0183	153.02	109.03	154.027	C7H6O4	[M-H]-	3,4-Dihydroxybenzoic acid (Protocatechuic acid)*	Phenolic acids	Phenolic acids	99-50-3	1	9191400	9383500	11638000	6227600	6263600	6475500	28148000	26664000	28795000	10810000	31457000	54984000	241250	166010	254480	C00230	ko01100,ko01110
mws0180	153.02	109.03	154.027	C7H6O4	[M-H]-	2,5-Dihydroxybenzoic acid; Gentisic Acid*	Phenolic acids	Phenolic acids	490-79-9	1	4127900	4374000	5066400	2777500	2765500	2655900	12895000	12040000	14188000	5133100	14625000	26069000	9	9	9	C00628	ko00350,ko01100
Lmbn002739	163.04	119.05	164.047	C9H8O3	[M-H]-	3-Hydroxycinnamic Acid*	Phenolic acids	Phenolic acids	14755-02-3	2	4351000	2610500	2654200	6103800	8507100	6999900	12102000	11844000	14444000	231190	443090	620660	9	9	9	C12621	ko00360,ko01100
pme1439	165.05	119	164.047	C9H8O3	[M+H]+	p-Coumaric acid	Phenolic acids	Phenolic acids	501-98-4	2	652320	510480	539130	998450	1162200	1104600	1124600	1143600	1438500	393490	690590	772580	9	9	9	C00811	ko00130,ko00350,ko00940,ko00950,ko00998,ko01100,ko01110
Lmbn002648	163.04	119.05	164.047	C9H8O3	[M-H]-	α-Hydroxycinnamic Acid*	Phenolic acids	Phenolic acids	5801-57-0	2	3184100	1846800	1869100	4291200	4733300	4996000	8765400	10454000	11279000	107360	243770	341030	9	9	9	C02763	ko00360,ko01100
pmb0142	165.1	95.2	164.047	C9H8O3	[M+H]+	Caffeic aldehyde	Phenolic acids	Phenolic acids	141632-15-7	2	659390	650170	660490	337700	388260	376570	1009500	1004200	1073500	1658500	1583400	1492200	1754200	1571100	1874600	C10945	ko00940,ko01110
pme3083	164.04	120	165.043	C8H7NO3	[M-H]-	2-(Formylamino)benzoic acid	Phenolic acids	Phenolic acids	3342-77-6	2	2288900	1723900	1986500	2633300	3484700	3309200	4004800	4030500	4102900	1182900	1913300	2688900	1959200	2638100	2375500	C05653	ko00380,ko01100
pme0281	165.02	121.03	166.027	C8H6O4	[M-H]-	Terephthalic acid	Phenolic acids	Phenolic acids	100-21-0	3	2569700	2620200	2473200	826680	739170	994720	3474100	2985400	3422500	5921900	5733900	5609500	3507300	3133800	3401500	C06337	ko01100
Lmbn005172	165.06	119.05	166.063	C9H10O3	[M-H]-	2,6-Dimethoxybenzaldehyde	Phenolic acids	Phenolic acids	3392-97-0	1	2687400	2402600	2383100	2708500	3389800	3394900	4053700	3708800	4188400	18279000	15504000	13660000	14767000	22962000	13330000	--	--
pme3381	165.06	106	166.063	C9H10O3	[M-H]-	3-Hydroxyphenylacetic Acid Methyl Ester	Phenolic acids	Phenolic acids	42058-59-3	3	25968	29188	33139	9147.2	14416	13298	76185	68205	71415	16635	22810	23464	33705	26407	48433	--	--
mws1382	165.06	122.04	166.063	C9H10O3	[M-H]-	4'-Hydroxy-3'-methoxyacetophenone (Acetovanillone)	Phenolic acids	Phenolic acids	498-02-2	2	29837	21474	15276	21336	25948	16411	45963	42038	51233	21778	27334	23346	9	9	9	C11380	--
mws0467	165.06	119.05	166.063	C9H10O3	[M-H]-	3-(4-Hydroxyphenyl)-propionic acid	Phenolic acids	Phenolic acids	501-97-3	2	2674400	2394700	2114700	2276500	2415700	2500000	3294400	2906900	3652900	16793000	13897000	13980000	15325000	24751000	14055000	C01744	--
pmn001681	165.09	149.06	166.099	C10H14O2	[M-H]-	1-(4-Methoxyphenyl)-1-propanol	Phenolic acids	Phenolic acids	5349-60-0	3	613720	588380	724970	503770	558960	685820	810700	784480	705280	375350	435690	487480	457880	594180	624790	--	--
NK10253223	168.06	94.06	167.058	C8H9NO3	[M+H]+	2-Amino-3-methoxybenzoic acid	Phenolic acids	Phenolic acids	3177-80-8	2	22986	24765	37944	29556	24909	23988	38980	40101	35553	62504	73074	63491	117770	96814	62063	C05831	ko00380
mws0028	167.03	108.02	168.042	C8H8O4	[M-H]-	Vanillic acid	Phenolic acids	Phenolic acids	121-34-6	1	2604800	2539800	2528900	2478600	2424400	2377800	8362000	9197500	9845800	6684000	9135500	10260000	641210	513700	1474600	C06672	--
Hmbp001276	169.05	65.03	168.042	C8H8O4	[M+H]+	Gallacetophenone	Phenolic acids	Phenolic acids	528-21-2	2	4069500	4548800	3843600	3460000	3408800	3334100	2645300	2675000	2668500	9	9	9	9	9	9	--	--
pme2598	167.03	123.04	168.042	C8H8O4	[M-H]-	3,4-Dihydroxybenzeneacetic acid	Phenolic acids	Phenolic acids	102-32-9	2	272900	293240	300190	303790	224090	303730	323110	210970	362810	63738	72772	96926	43076	83821	72605	C01161	ko00350,ko01100
pmb2795	177	145	178.063	C10H10O3	[M-H]-	4-Methoxycinnamic acid	Phenolic acids	Phenolic acids	830-09-1	2	43892	36031	30402	58739	77220	69543	61102	62467	67556	1925.3	2852.4	5654.7	9	9	9	--	--
mws1195	179.07	147.1	178.063	C10H10O3	[M+H]+	p-Coumaric acid methyl ester	Phenolic acids	Phenolic acids	3943-97-3	3	41669	37212	40748	69977	78688	82616	60108	77962	79478	39547	46898	54550	14541	10541	19078	--	--
pme3255	179.11	123	178.099	C11H14O2	[M+H]+	Methyleugenol	Phenolic acids	Phenolic acids	93-15-2	3	9	9	9	9	9	9	9	9	9	31384	17958	17813	84564	76415	103970	C10454	ko00940
mws2212	179.03	135.05	180.042	C9H8O4	[M-H]-	Caffeic acid	Phenolic acids	Phenolic acids	331-39-5	1	1670100	1373400	1125900	11788000	11766000	12329000	6055000	7254400	7165900	142520	164220	171910	9	9	9	C01197	ko00940,ko01100,ko01110
mws0093	179.07	146	180.079	C10H12O3	[M-H]-	Coniferyl alcohol	Phenolic acids	Phenolic acids	458-35-5	3	28362	36076	32802	43139	50636	55720	147730	75716	94666	7672.5	6269.8	5542	9	9	9	C00590	ko00940,ko00998,ko01100,ko01110
mws0117	181.05	122	182.058	C9H10O4	[M-H]-	Homovanillic acid; 4-Hydroxy-3-methoxyphenylacetic acid	Phenolic acids	Phenolic acids	306-08-1	3	46721	23284	31654	165700	192580	243710	273090	280770	247770	9	9	9	9	9	9	C05582	ko00350,ko01100
Lmrn001951	181.05	135.04	182.058	C9H10O4	[M-H]-	(S)-2-Hydroxy-3-(4-Hydroxyphenyl)Propanoic Acid	Phenolic acids	Phenolic acids	23508-35-2	2	1946600	2167700	2165400	1796700	1917500	1790000	2842500	2795400	3060300	616190	1117000	1297400	17923	18651	16594	--	--
Hmtn001288	181.05	135.04	182.058	C9H10O4	[M-H]-	Methyl 2,4-dihydroxyphenylacetate	Phenolic acids	Phenolic acids	67828-42-6	1	2176000	2419600	2401200	1791000	1921700	1800700	2860700	2894500	3125800	690680	1153800	1441400	9	9	9	--	--
mws0160	181.05	108	182.058	C9H10O4	[M-H]-	3,4-Dihydroxybenzoic Acid Ethyl Ester (Protocatechuic acid ethyl ester)	Phenolic acids	Phenolic acids	3943-89-3	2	9	9	9	3148.7	2739.6	9	9	9	9	101100	149180	139990	9	9	9	--	--
Lmlp001436	183.07	165.06	182.058	C9H10O4	[M+H]+	Dihydrocaffeic acid	Phenolic acids	Phenolic acids	1078-61-1	2	19622	25805	13650	22670	20862	26196	71520	59538	73582	272600	306760	229310	9	9	9	C10447	ko00350
Lmjp004702	183.07	137.06	182.058	C9H10O4	[M+H]+	2',4'-Dihydroxy-6'-methoxyacetophenone	Phenolic acids	Phenolic acids	3602-54-8	2	9	9	9	9	9	9	9	9	9	9	9	9	51807	56687	53313	--	--
mws1350	181.05	151	182.058	C9H10O4	[M-H]-	Syringaldehyde; 4-Hydroxy-3,5-Dimethoxybenzaldehyde	Phenolic acids	Phenolic acids	134-96-3	3	251280	242400	287790	236300	184380	225710	324000	355980	378960	217570	236190	239730	87505	73780	128210	--	--
HJN037	183.03	124.02	184.037	C8H8O5	[M-H]-	4-O-Methylgallic Acid	Phenolic acids	Phenolic acids	4319-02-2	2	155020	178860	141790	162920	126880	148260	514420	587880	595720	240730	334910	344820	62746	39584	84367	--	--
Xmgn006542	193.05	133.03	194.057	C10H10O4	[M-H]-	Dimethyl Phthalate	Phenolic acids	Phenolic acids	131-11-3	2	1302300	1093500	818620	8294600	9435900	8613400	3897400	4235600	4246600	14316	14273	20849	9	9	9	C11233	--
Lmdn003756	193.05	135.05	194.058	C10H10O4	[M-H]-	Methyl caffeate	Phenolic acids	Phenolic acids	3843-74-1	1	2989	4257.7	2960.8	19436	21193	25127	13356	10972	8921.6	9	9	9	9	9	9	C10477	--
mws0014	193.05	134.01	194.058	C10H10O4	[M-H]-	Ferulic acid*	Phenolic acids	Phenolic acids	537-98-4	1	5266900	4235800	5188400	20001000	16403000	16529000	8420900	7517800	7758700	710190	1241900	1329400	39167	21787	58522	C01494	ko00940,ko01100,ko01110
pme0422	193.06	134	194.058	C10H10O4	[M-H]-	Isoferulic Acid*	Phenolic acids	Phenolic acids	537-73-5	1	6537300	5514700	6046500	22342000	19055000	20805000	8938900	8964700	9779000	765840	1456700	1539700	36065	42521	81300	C10470	--
Wmln000659	193.07	101.02	194.18	C10H10O4	[M-H]-	3-Methyl-4,8-dihydroxy-3,4-dihydroisocoumarin	Phenolic acids	Phenolic acids	33788-22-6	2	34342	35420	33997	57178	44204	50075	21933	26666	9	66003	89692	72139	13405	9	9	--	--
mws0027	197.05	123	198.053	C9H10O5	[M-H]-	Syringic acid	Phenolic acids	Phenolic acids	530-57-4	3	464710	520430	599960	381290	333650	363940	1296100	1266500	1312600	471130	574110	598690	59880	42710	73334	C10833	--
pmb1587	207.14	165.2	206.131	C13H18O2	[M+H]+	4-Hydroxy-3,5-diisopropylbenzaldehyde	Phenolic acids	Phenolic acids	10537-86-7	2	16940	15607	13870	12227	11416	18534	47922	39448	38715	43982	57960	50292	34136	32834	44372	--	--
Lmbn013410	205.16	189.13	206.167	C14H22O	[M-H]-	2,4-Di-Tert-Butylphenol*	Phenolic acids	Phenolic acids	96-76-4	1	144930	164960	187050	196700	183200	180470	146200	157950	134570	143930	151800	134520	132290	127980	123730	--	--
Lmln010063	205.16	189.13	206.167	C14H22O	[M-H]-	2,6-Di-tert-butylphenol*	Phenolic acids	Phenolic acids	128-39-2	1	178970	208180	178870	177760	220840	217800	183930	177170	142500	172460	150030	145670	140400	121980	119000	--	--
MA10107783	207.03	119.05	208.037	C10H8O5	[M-H]-	3-[(1-Carboxyvinyl)oxy]benzoic acid	Phenolic acids	Phenolic acids	16929-37-6	2	18846	17053	11721	11564	10902	9523.5	49524	50830	41554	299790	317010	273240	220140	190970	153930	C20772	ko00130,ko01110
pmb2620	207.07	133.1	208.074	C11H12O4	[M-H]-	3,4-Dimethoxycinnamic acid	Phenolic acids	Phenolic acids	14737-89-4	2	9373.8	5876.2	10522	2644500	3148500	2680500	58253	100760	131780	144540	287020	422980	9	9	9	--	--
mws2184	207.07	135.1	208.074	C11H12O4	[M-H]-	Ethyl caffeate	Phenolic acids	Phenolic acids	102-37-4	1	7419	9	9798	3458400	3905800	3545200	96780	135780	156840	212070	379810	552760	9	9	9	--	--
MWSmce083	207.07	133.03	208.074	C11H12O4	[M-H]-	Ferulic acid methyl ester	Phenolic acids	Phenolic acids	2309-07-1	2	38549	25276	27378	122250	113760	140420	40823	43609	47187	1621.9	1965	3569.6	9	9	9	--	--
pme3443	207.07	192	208.074	C11H12O4	[M-H]-	Sinapinaldehyde	Phenolic acids	Phenolic acids	4206-58-0	3	26562	32503	33886	29291	17791	20159	37468	30246	19954	9	9	9	9	9	9	C05610	ko00940,ko01100,ko01110
Lmbn004790	209.08	179.03	210.089	C11H14O4	[M-H]-	Methyl 3-(3-hydroxy-4-methoxyphenyl)propanoate	Phenolic acids	Phenolic acids	129150-61-4	2	50396	60671	46635	15718	26349	30121	78285	85158	74755	9	9	9	20150	9161.8	16190	--	--
mws0853	209.08	179	210.089	C11H14O4	[M-H]-	Sinapyl alcohol	Phenolic acids	Phenolic acids	537-33-7	2	52352	84127	53114	22705	44222	31042	109760	117530	94276	9	9	9	14011	9	22489	C02325	ko00940,ko01100,ko01110
mws1509	215.07	121	214.063	C13H10O3	[M+H]+	Phenyl salicylate	Phenolic acids	Phenolic acids	118-55-8	3	16464	11552	11200	5811.3	9	9	38556	38363	39248	9	9	9	9	9	9	C14163	--
mws4085	223.06	193	224.068	C11H12O5	[M-H]-	Sinapic acid	Phenolic acids	Phenolic acids	530-59-6	3	1005600	923210	1228200	1861400	2179000	2204200	2026400	2097500	2233100	14602	32130	30104	9	9	9	C00482	ko00940,ko01100,ko01110
Cmsp002787	227.09	181.05	226.084	C11H14O5	[M+H]+	3,4'-Dihydroxy-3',5'-dimethoxypropiophenone	Phenolic acids	Phenolic acids	136196-47-9	2	22491	22697	25938	11640	24534	32193	26584	7313	43916	1001400	816100	583260	225310	204420	152270	--	--
Lmyp003951	227.09	181.09	226.084	C11H14O5	[M+H]+	3-Hydroxy-1-(4-hydroxy-3,5-dimethoxyphenyl)propan-1-one	Phenolic acids	Phenolic acids	-	3	372950	396050	453490	701320	741310	758940	801850	806130	848900	2460600	2372000	2450100	1743900	1686400	1680800	--	--
Lmhn003240	237.04	121.03	238.048	C11H10O6	[M-H]-	Benzoylmalic acid	Phenolic acids	Phenolic acids	22138-51-8	2	104240	98796	89986	69040	50520	69970	124120	147320	86840	35050	52318	32310	154230	149020	150050	--	--
pmn001669	237.08	147	238.084	C12H14O5	[M-H]-	Methyl sinapate	Phenolic acids	Phenolic acids	20733-94-2	3	4107.8	4165.5	7464.9	10525	11765	13822	9387.7	7807.2	5836.5	9	9	9	9	9	9	--	--
pmp000087	269.1	177.05	268.095	C13H16O6	[M+H]+	2-Feruloyl-sn-glycerol*	Phenolic acids	Phenolic acids	-	3	555590	918060	328780	991210	1169000	1129800	9	9	9	457540	392040	308080	340210	263360	327330	--	--
pmp000086	269.1	177.05	268.095	C13H16O6	[M+H]+	1-Feruloyl-sn-glycerol*	Phenolic acids	Phenolic acids	-	3	674430	687130	579880	685350	782500	779340	2702400	2284900	1809500	273950	365470	294500	184060	119730	179410	--	--
mws1297	269.1	101.02	270.11	C13H18O6	[M-H]-	Benzyl glucoside	Phenolic acids	Phenolic acids	4304-12-5	2	12331	20096	19107	13760	13052	14618	14955	10708	11732	7521.6	16092	18146	15122	17842	15673	--	--
pme3472	271.09	107.6	272.09	C12H16O7	[M-H]-	Arbutin	Phenolic acids	Phenolic acids	497-76-7	2	99642	124810	110230	99422	101600	112370	44766	46645	48708	9	9	9	9	9	9	C06186	ko00010
Lmxp011770	279.16	149.02	278.152	C16H22O4	[M+H]+	Diisobutyl phthalate*	Phenolic acids	Phenolic acids	84-69-5	1	40021000	42709000	62250000	42782000	43217000	42637000	38420000	43531000	41000000	41092000	37073000	40290000	31014000	32318000	32274000	C15205	--
Lmlp012720	279.16	149.02	278.152	C16H22O4	[M+H]+	Dibutyl phthalate*	Phenolic acids	Phenolic acids	84-74-2	1	35971000	40724000	63229000	40612000	40251000	40108000	39337000	42968000	41036000	40064000	37292000	39701000	30980000	31725000	31849000	C14214	--
Lmhn002926	279.05	163.04	280.058	C13H12O7	[M-H]-	p-Coumaroylmalic acid	Phenolic acids	Phenolic acids	-	2	106000	106610	119140	41738	45070	41962	118880	139230	159450	9	9	9	9	15374	9	--	--
Lmhn003223	279.05	147.04	280.058	C13H12O7	[M-H]-	Cinnamoyltartaric acid	Phenolic acids	Phenolic acids	-	3	34731	41961	27191	9	9	9	118500	107690	164870	1809300	1167900	1143100	220440	181110	198120	--	--
Lmhn002051	283.05	167.04	284.053	C12H12O8	[M-H]-	Vnilloylmalic acid	Phenolic acids	Phenolic acids	-	2	22496	23199	32299	18666	18356	19897	32429	25871	36491	144150	112690	90932	81475	59613	114020	--	--
mws1505	283.1	135	284.105	C17H16O4	[M-H]-	Phenethyl caffeate	Phenolic acids	Phenolic acids	104594-70-9	1	2389300	1665500	1763100	16050000	18243000	18661000	7953100	8542800	8367100	25619	49246	53629	9	9	9	C10484	--
pmn001511	285.1	123	286.105	C13H18O7	[M-H]-	3-Hydroxy-5-Methylphenol-1-O-Glucoside	Phenolic acids	Phenolic acids	-	3	160860	199820	165120	136660	115020	99689	117390	91472	123910	9	9	9	9	9	9	--	--
Hmln007772	293.18	221.16	294.183	C17H26O4	[M-H]-	Nordihydrocapsiate	Phenolic acids	Phenolic acids	220012-53-3	2	574400	603960	666810	588020	498850	595350	551530	559070	503390	911560	711920	774620	1510300	1397000	1209400	--	--
Lmhn102068	295.05	179.03	296.053	C13H12O8	[M-H]-	2-O-Caffeoylmalic acid	Phenolic acids	Phenolic acids	53755-04-7	2	9	9	9	9	9	9	9	9	9	1104200	451030	438540	146820	123440	125300	--	--
Lmln001195	297.1	135.07	298.105	C14H18O7	[M-H]-	Picein (4-Acetylphenyl-glucoside)	Phenolic acids	Phenolic acids	530-14-3	2	41016	64140	83554	30126	46342	46570	71224	22468	51349	9	9	9	16976	13931	19469	C10720	--
Lmhn001386	299.04	167.03	300.048	C12H12O9	[M-H]-	Vnilloyltartaric acid	Phenolic acids	Phenolic acids	-	2	176090	179380	180360	33202	46344	44054	163270	161910	150210	9	9	21591	9	9	9	--	--
Zmhn001358	299.08	137.02	300.084	C13H16O8	[M-H]-	4-O-Glucosyl-4-hydroxybenzoic acid	Phenolic acids	Phenolic acids	-	1	287640	378760	259760	212180	172130	220930	251950	235050	191980	9	9	9	22053	18659	32129	--	--
Zmhn001926	299.08	137.02	300.084	C13H16O8	[M-H]-	1-O-Salicyl-D-glucose	Phenolic acids	Phenolic acids	60517-74-0	1	4630400	5507000	2842200	2781000	2648600	2533100	6749700	7091900	6628200	52020	72467	92493	9	9	9	--	--
pmb3142	299.1	137.1	300.085	C13H16O8	[M-H]-	Salicylic acid-2-O-glucoside	Phenolic acids	Phenolic acids	10366-91-3	2	5764800	6441800	4584800	7470800	7456600	6654100	3828500	3937100	3911100	39665	29444	23659	9	9	9	--	--
mws2367	299.11	119	300.121	C14H20O7	[M-H]-	Salidroside	Phenolic acids	Phenolic acids	10338-51-9	2	23324	33749	26531	18997	22801	18346	18450	12363	19594	9	9	9	9	9	9	C06046	ko00350,ko01100
Hmyn001360	299.11	59.01	300.135	C18H20O4	[M-H]-	Doitungbiphenyl A	Phenolic acids	Phenolic acids	-	2	512330	662770	935210	462450	498720	420680	236270	253390	173980	9	9	9	9	9	9	--	--
Hmhn002457	301.09	139.04	302.1	C13H18O8	[M-H]-	3-methoxy-5-hydroxy-1-O-β-D-glucopyranoside	Phenolic acids	Phenolic acids	-	2	41385	46758	23360	33785	43828	43467	174880	179940	188720	145520	130870	143960	214330	205920	190510	--	--
Lmhn003074	309.06	193.05	310.069	C14H14O8	[M-H]-	Feruloylmalic acid	Phenolic acids	Phenolic acids	-	2	988670	1021000	504320	405590	429100	391850	431000	435840	365070	9	9	9	9	9	9	--	--
Cmzp002057	315.12	255.1	314.1	C14H18O8	[M+H]+	6-O-Acetylarbutin	Phenolic acids	Phenolic acids	10338-88-2	2	41038	56214	21005	14317	15212	9	9	9	9	9	9	9	9	9	9	--	--
pmb2871	315.07	153	316.079	C13H16O9	[M-H]-	1-O-Gentisoyl-D-glucoside	Phenolic acids	Phenolic acids	23445-11-6	1	16002000	18483000	14088000	13556000	12245000	12236000	13058000	11916000	11827000	9	9	9	9	9	9	--	--
pmn001367	315.07	153.02	316.079	C13H16O9	[M-H]-	Protocatechuic acid-4-O-glucoside	Phenolic acids	Phenolic acids	-	1	13606000	14528000	12235000	10719000	10887000	10372000	11419000	10567000	10754000	9	9	9	9	9	9	--	--
Jmwn002172	315.11	135.04	316.116	C14H20O8	[M-H]-	3,4-dihydroxyphenylethanol-β-D-glucopyranoside	Phenolic acids	Phenolic acids	-	2	208000	223900	190050	291720	386710	358810	148310	94038	153980	9	9	9	9	9	9	--	--
Hmtn001120	315.11	153.06	316.116	C14H20O8	[M-H]-	5-(2-Hydroxyethyl)-2-O-glucosylphenol	Phenolic acids	Phenolic acids	-	2	24013000	27587000	33672000	33030000	31937000	29092000	12844000	12861000	11545000	9	9	9	9	9	58707	--	--
pmb3075	319	145.1	320.09	C16H16O7	[M-H]-	3-O-p-Coumaroylshikimic acid	Phenolic acids	Phenolic acids	-	2	115350	95127	62242	71100	108340	105060	213810	173230	229530	9	9	9	9	9	9	--	--
pmb0751	321.1	147.3	320.09	C16H16O7	[M+H]+	Trans-5-O-(p-Coumaroyl)shikimate	Phenolic acids	Phenolic acids	-	2	523230	475140	325620	440670	569120	680960	972990	926590	1027700	9	9	9	9	9	9	C02947	ko00940,ko00941,ko00945,ko01100,ko01110
Hmhn003067	325.09	119.05	326.1	C15H18O8	[M-H]-	Phenylpropionic acid-O-β-D-glucopyranoside	Phenolic acids	Phenolic acids	-	1	54800	38788	52380	62644	63328	79768	39206	29814	62664	9	9	9	9	9	9	--	--
Zmhn002301	325.09	163.04	326.1	C15H18O8	[M-H]-	p-Coumaric acid-4-O-glucoside*	Phenolic acids	Phenolic acids	117405-48-8	1	2512100	2245000	2209200	4464300	4894000	5085000	2398400	2632200	2486300	9	9	9	9	9	9	C06739	--
pmn001419	325.09	163.04	326.1	C15H18O8	[M-H]-	1-O-[(E)-p-Cumaroyl]-D-glucose*	Phenolic acids	Phenolic acids	-	1	4984600	4771900	4027100	9428700	10857000	9931800	5167200	5579300	5117200	9	27008	30050	12793	54974	32645	--	--
Lmsn000363	325.13	145.07	326.137	C16H22O7	[M-H]-	Raspberryketone glucoside	Phenolic acids	Phenolic acids	38963-94-9	2	3820000	3534700	5250900	4383500	4715400	6137600	2873200	3669500	3420200	20116	22195	51246	9660.3	9827.8	12501	--	--
pmn001690	327.14	165.09	328.152	C16H24O7	[M-H]-	3-Hydroxy-4-isopropylbenzylalcohol-3-O-glucoside	Phenolic acids	Phenolic acids	-	2	134810	132020	136540	36280	49542	42027	81610	82023	63715	9	9	9	9	9	9	--	--
Lmtn002565	329.11	167.03	330.095	C14H18O9	[M-H]-	1-O-Vanilloyl-D-Glucose	Phenolic acids	Phenolic acids	-	2	119350	134670	117480	139880	162810	158940	97224	62028	112240	9	9	9	9	9	9	C20470	--
Lmmn003663	329.09	167.04	330.095	C14H18O9	[M-H]-	5-Glucosyloxy-2-Hydroxybenzoic acid methyl ester	Phenolic acids	Phenolic acids	-	2	478110	328040	349190	197240	256480	177100	533860	379080	394320	26230	36762	48017	9	9	9	--	--
Smhn002346	329.08	167.03	330.095	C14H18O9	[M-H]-	2,4,6-trihydroxy-acetophenone-6-O-b-D-glucopyranoside*	Phenolic acids	Phenolic acids	-	1	19768000	19257000	16748000	12838000	14545000	13695000	12550000	11438000	12346000	9	9	9	9	9	45649	--	--
Smhn102346	329.08	167.03	330.095	C14H18O9	[M-H]-	2,4,6-trihydroxy-acetophenone-4-O-b-D-glucopyranoside*	Phenolic acids	Phenolic acids	-	1	20128000	20108000	16884000	13991000	14773000	14787000	14379000	12715000	13614000	9	9	9	9	9	58648	--	--
pmn001517	329.12	167	330.131	C15H22O8	[M-H]-	3,4,5-Trimethoxyphenyl-1-O-Glucoside	Phenolic acids	Phenolic acids	-	2	38217000	37260000	32243000	27904000	28298000	27433000	26182000	24453000	27476000	15163	31453	24457	9740.5	9	81583	--	--
Lmmn001294	331.1	153.02	332.111	C14H20O9	[M-H]-	Koaburaside	Phenolic acids	Phenolic acids	41653-73-0	1	1195900	1348700	852200	835290	767020	801910	1908900	1724200	1690600	34746	43845	35694	9	9	9	--	--
Hmln002806	335.08	179.03	336.085	C16H16O8	[M-H]-	5-O-Caffeoylshikimic acid	Phenolic acids	Phenolic acids	180981-12-8	2	1016200	823330	688610	2162100	2299900	2597400	4198400	3555600	4311800	9	9	9	9	9	9	C10434	ko00940,ko00941,ko00945,ko01100,ko01110
pmb3074	337.09	191.05	338.1	C16H18O8	[M-H]-	5-O-p-Coumaroylquinic acid*	Phenolic acids	Phenolic acids	1899-30-5	1	9141500	7588100	5683300	5260500	6125100	7124600	5194200	5309500	4914600	9	9	14654	9	9	9	C12208	ko00940,ko00941,ko00945,ko01110
pmb3068	337.09	173.1	338.1	C16H18O8	[M-H]-	1-O-p-Coumaroylquinic acid	Phenolic acids	Phenolic acids	-	2	88532	79935	121040	145540	142240	147240	113830	149990	124890	9	9	9	9	9	9	--	--
pmn001421	337.09	191.05	338.1	C16H18O8	[M-H]-	3-O-p-Coumaroylquinic acid*	Phenolic acids	Phenolic acids	87099-71-6	1	7069800	6766800	5627500	4631300	5484500	5356900	4793000	5072300	4937900	9	9	9	9	9	9	--	--
pma6460	337.09	163.04	338.1	C16H18O8	[M-H]-	4-O-p-Coumaroylquinic acid	Phenolic acids	Phenolic acids	32451-86-8	2	2401000	2039200	1912900	2101300	2932100	2632900	1648700	1960500	1665200	9	7821.1	5027.1	9	9	6789.5	C10441	--
Jmwn002620	341.09	161.02	342.095	C15H18O9	[M-H]-	Vanillic Acid-4-O-Glucuronide	Phenolic acids	Phenolic acids	-	1	2656900	1689000	1826000	31460000	29574000	34474000	7014800	8198000	7757500	9	9	9	9	9	9	--	--
Lmsn002548	341.09	161.02	342.095	C15H18O9	[M-H]-	1-O-Caffeoyl-β-D-glucose	Phenolic acids	Phenolic acids	14364-08-0	1	2235900	1786000	1927400	31851000	29838000	30218000	6578700	7556200	7435600	9	9	9	9	9	9	C10433	--
Zmhn001793	341.09	179.03	342.096	C15H18O9	[M-H]-	6-O-Caffeoyl-D-glucose	Phenolic acids	Phenolic acids	-	1	1510800	1653000	1371600	10789000	11197000	9659700	4414400	4825600	3239700	97296	51463	64625	114060	109470	125050	--	--
mws0906	341.12	179	342.131	C16H22O8	[M-H]-	Coniferin	Phenolic acids	Phenolic acids	531-29-3	2	7421900	6039300	5241000	47462000	45827000	35323000	29225000	27110000	26947000	9	9	9	9	9	9	C00761	ko00940
Lmmn000774	343.1	181.05	344.111	C15H20O9	[M-H]-	Dihydrocaffeoylglucose	Phenolic acids	Phenolic acids	-	2	880680	624780	375360	2632900	2588100	3305400	1753700	1821700	1473100	9	9	9	9	9	9	--	--
pme1816	353.09	191	354.095	C16H18O9	[M-H]-	Neochlorogenic acid (5-O-Caffeoylquinic acid)*	Phenolic acids	Phenolic acids	906-33-2	1	5775100	4787100	4391300	5677800	5966100	5513500	5084600	4990000	5712500	9	9	9	9	9	9	C17147	--
mws0178	353.09	191.01	354.095	C16H18O9	[M-H]-	Chlorogenic acid (3-O-Caffeoylquinic acid)*	Phenolic acids	Phenolic acids	327-97-9	1	5545600	4424300	3749600	5334400	5631100	5531800	4608600	5326900	5740700	8594.8	12795	15760	9	9	9	C00852	ko00940,ko00941,ko00945,ko01110
mws2108	353.09	191.05	354.095	C16H18O9	[M-H]-	Cryptochlorogenic acid (4-O-Caffeoylquinic acid)	Phenolic acids	Phenolic acids	905-99-7	1	38306000	39393000	28545000	38583000	37413000	36206000	33632000	37336000	32183000	40461	67961	100920	8730.9	3504.2	36255	--	--
Lmhn001580	355.07	223.06	356.074	C15H16O10	[M-H]-	Sinapoyltartaric acid	Phenolic acids	Phenolic acids	-	2	13232	14412	18809	14782	12772	10725	28295	32689	35887	9	9	9	9	9	9	--	--
Lmsn003318	355.1	175.04	356.111	C16H20O9	[M-H]-	1-O-Feruloyl-β-D-glucose*	Phenolic acids	Phenolic acids	7196-71-6	1	3000200	2820100	2459000	3465600	3543900	2763600	2911100	2878100	3245200	11394	31934	26472	9	9	9	C17759	--
Hmhn003518	355.1	175.04	356.111	C16H20O9	[M-H]-	4-O-β-D-glucopyranosylferulic acid*	Phenolic acids	Phenolic acids	-	1	3525700	2636400	2560100	3589400	4020000	4039400	2587800	2866200	2908100	9	17041	16253	9	9	9	--	--
Hmmn002544	355.1	193.05	356.111	C16H20O9	[M-H]-	Ferulic acid-4-O-glucoside	Phenolic acids	Phenolic acids	117405-51-3	3	6577500	6076100	4202300	6929600	6092300	6651000	5557600	5062100	6523700	21121	28385	40187	9	9	9	--	--
pmb3056	355.1	121.1	356.111	C16H20O9	[M-H]-	Homovanilloylquinic acid	Phenolic acids	Phenolic acids	-	2	251500	307680	242750	385390	460390	445380	210360	255120	271990	9	9	9	9	9	9	--	--
Zmhn002334	355.1	193.05	356.111	C16H20O9	[M-H]-	6-O-Feruloyl-D-glucose	Phenolic acids	Phenolic acids	137887-25-3	2	173920	155740	176460	589020	363450	442790	148640	184210	201300	9	9	9	9	9	9	--	--
pme0085	359.08	196.7	360.084	C18H16O8	[M-H]-	Rosmarinic acid	Phenolic acids	Phenolic acids	537-15-5	2	63544	76268	35744	74001	73219	68261	111110	87328	105590	136220	139250	138740	73840	45116	64065	C01850	ko00350,ko01100
pmb3107	359.1	182.1	360.106	C15H20O10	[M-H]-	Glucosyringic Acid	Phenolic acids	Phenolic acids	-	2	308380	277750	288000	127530	151040	124540	157950	124620	160220	9	9	9	9	9	9	--	--
pmb0752	369.12	177.1	368.111	C17H20O9	[M+H]+	3-O-Feruloylquinic acid	Phenolic acids	Phenolic acids	1899-29-2	3	739580	630470	483980	1279300	1229200	782370	436120	568380	476630	9	9	47308	39780	25599	33059	C02572	--
mws0179	367.1	190.9	368.111	C17H20O9	[M-H]-	Chlorogenic acid methyl ester	Phenolic acids	Phenolic acids	29708-87-0	2	7414200	5264100	4578500	14135000	12941000	13603000	8850700	9365000	8958300	31260	44722	69453	18846	9	81158	--	--
Lmgn003073	735.22	367.11	368.111	C17H20O9	[2M-H]-	5-O-Feruloylquinic acid	Phenolic acids	Phenolic acids	-	2	90134	44748	25912	563480	377060	380610	110160	129620	110230	9	9	9	9	9	9	--	--
pma3724	369.1	177.1	368.111	C17H20O9	[M+H]+	1-O-Feruloylquinic acid	Phenolic acids	Phenolic acids	-	2	8894500	5859600	5417700	15135000	15459000	15900000	9217600	9451800	8323100	9	135270	117580	9	9	110990	--	--
Lmbp002309	371.1	209.05	370.126	C17H22O9	[M+H]+	Sinapaldehyde-4-O-Glucoside	Phenolic acids	Phenolic acids	154461-65-1	3	108500	189830	171280	180030	224590	224640	9	9	9	9	9	9	9	9	9	--	--
pmn001695	371.1	249.06	372.106	C16H20O10	[M-H]-	Trihydroxycinnamoylquinic acid	Phenolic acids	Phenolic acids	-	1	2347300	2448100	2114000	2615300	2846600	3318700	4134500	4241600	4163400	106160	166520	247180	605010	481200	1006900	--	--
mws0011	371.13	209	372.142	C17H24O9	[M-H]-	Syringin	Phenolic acids	Phenolic acids	118-34-3	2	502800	591990	704720	321190	318850	428160	352710	256100	224040	9	9	9	9	9	9	C01533	ko00940
Zmhn002227	385.11	223.06	386.121	C17H22O10	[M-H]-	4-O-Glucosyl-sinapate	Phenolic acids	Phenolic acids	-	1	596200	578240	673270	491090	498060	432130	713290	635010	711180	8372.8	7843.5	9	9	9	9	C02919	--
HJN003	385.11	223.06	386.122	C17H22O10	[M-H]-	1-O-Sinapoyl-D-glucose	Phenolic acids	Phenolic acids	-	1	10916000	12680000	10671000	10363000	9979500	10288000	9029100	9281000	10361000	124450	71150	36451	10876	11426	27578	C01175	ko00940
Lmwp011196	391.28	149.02	390.277	C24H38O4	[M+H]+	Bis(2-ethylhexyl)phthalate	Phenolic acids	Phenolic acids	117-81-7	2	4055800	3544800	3127000	3416700	4845000	5077900	4058500	3007200	3655200	2442500	2134600	2347400	4290000	2982400	1573800	C03690	--
Lmmp010562	391.28	149.02	390.277	C24H38O4	[M+H]+	Diisooctyl Phthalate	Phenolic acids	Phenolic acids	27554-26-3	2	4235000	3478100	2993700	3353600	4648300	5063200	4062400	2912400	3516400	2432200	2184100	2269200	4299800	2977600	1507300	C14577	--
Lmhn002573	399.09	205.04	400.101	C17H20O11	[M-H]-	Sinapoylglucuronic acid	Phenolic acids	Phenolic acids	-	2	9	9	9	9	9	9	16149	23185	30482	114730	98050	70571	452930	528750	205620	--	--
pmn001738	403.12	223.1	404.132	C17H24O11	[M-H]-	Oleoside 11-methyl ester	Phenolic acids	Phenolic acids	60539-23-3	2	9	9	9	9	9	9	24950	23441	20792	9	9	9	9	9	9	--	--
Lmhn001773	416.06	179.03	415.054	C19H13NO10	[M-H]-	Caffeoylnicotinoyltartaric acid	Phenolic acids	Phenolic acids	-	2	1200500	972870	622380	96880	389910	221510	340030	313080	362430	9	9	9	9	9	9	--	--
Lmtn002324	431.15	269.1	432.163	C19H28O11	[M-H]-	Benzyl-(2''-O-glucosyl)glucoside	Phenolic acids	Phenolic acids	-	2	99601	101450	66290	161600	217380	310040	203070	167300	199130	9	9	9	9	9	9	C17564	--
Cmzn005251	433.11	271.06	434.121	C21H22O10	[M-H]-	6-O-Caffeoylarbutin	Phenolic acids	Phenolic acids	136172-60-6	3	34328	61832	88489	120240	120140	117100	69889	62879	62856	9	9	9	9	9	9	--	--
Li512113	451.09	391.04	452.095	C20H20O12	[M-H]-	Maleoyl-caffeoylquinic acid	Phenolic acids	Phenolic acids	-	2	9	9	9	9	9	9	9	9	9	241400	164900	96677	103340	94124	74316	--	--
Lmhn004756	455.1	233.04	456.106	C23H20O10	[M-H]-	Cinnamoylferuloyltartaric acid	Phenolic acids	Phenolic acids	-	2	9090400	10564000	3528500	5427900	7302400	5318700	18513000	18930000	17733000	50946	48639	54308	61294	32538	46401	--	--
pmb2654	460.1	117.9	461.153	C19H27NO12	[M-H]-	Anthranilate-1-O-Sophoroside	Phenolic acids	Phenolic acids	-	2	144850	105920	174660	422150	322640	411700	105820	143370	117280	1325.9	3103.1	2719.5	9	9	9	--	--
Zmhn002764	477.11	323.07	478.111	C22H22O12	[M-H]-	4-O-(6'-O-Glucosylcaffeoyl)-3,4-dihydroxybenzoic acid	Phenolic acids	Phenolic acids	-	2	54000	54302	18249	26022	37630	42914	109090	95280	75879	9	9	9	9	9	9	--	--
pmb3072	481.14	319.3	482.142	C22H26O12	[M-H]-	3-O-p-Coumaroylshikimic acid-O-glucoside	Phenolic acids	Phenolic acids	-	2	270330	312760	170760	133010	172310	167000	245880	208550	219060	9	9	9	9	9	9	--	--
pmb0758	491.15	329	490.148	C24H26O11	[M+H]+	Anisic acid-O-feruloyl glucoside	Phenolic acids	Phenolic acids	-	2	299490	164200	346770	233160	258900	212670	9	9	9	9	9	9	9	9	9	--	--
Lmgp003989	499.13	163.04	498.116	C25H22O11	[M+H]+	Dicaffeoylshikimic acid	Phenolic acids	Phenolic acids	-	1	4592800	2470500	1403800	3539800	2816500	3422500	4361000	3736800	4330200	9	9	9	9	9	9	--	--
pmb3064	499.15	163.2	500.153	C22H28O13	[M-H]-	3-O-p-Coumaroylquinic acid-O-glucoside	Phenolic acids	Phenolic acids	-	2	221220	251810	215020	527880	639290	524460	218620	193960	217870	9	9	9	9	9	9	--	--
pmb3061	499.15	163.1	500.153	C22H28O13	[M-H]-	5-O-p-Coumaroylquinic acid O-glucoside	Phenolic acids	Phenolic acids	-	1	139290	155470	92816	292810	364520	281000	123370	131070	128720	9	9	9	9	9	9	--	--
Lmsn004322	503.12	179.03	504.127	C24H24O12	[M-H]-	1,6-Di-O-caffeoyl-β-D-glucose	Phenolic acids	Phenolic acids	-	2	333680	119280	110080	1060000	865150	1053900	493750	511880	371390	9	9	9	9	9	9	--	--
Lmsn004970	503.12	179.04	504.127	C24H24O12	[M-H]-	3,6-Di-O-caffeoyl glucose	Phenolic acids	Phenolic acids	-	2	341880	181810	89863	790440	859890	949480	493720	498020	444490	9	9	9	9	9	9	--	--
pmn001382	515.12	353.09	516.127	C25H24O12	[M-H]-	Isochlorogenic acid A*	Phenolic acids	Phenolic acids	2450-53-5	1	17802000	13215000	12671000	20475000	19563000	18287000	18508000	21652000	25581000	17808	8094.9	12030	9	9	9	--	--
mws1584	515.12	191.05	516.127	C25H24O12	[M-H]-	1,3-O-Dicaffeoylquinic Acid (Cynarin)	Phenolic acids	Phenolic acids	30964-13-7	1	539690	472310	495140	730150	1156300	1468700	1029800	1019900	911170	166170	256840	246420	9	9	9	C10445	--
Wmzn002116	515.12	353.09	516.127	C25H24O12	[M-H]-	3,5-Dicaffeoylquinic acid	Phenolic acids	Phenolic acids	-	2	867680	761720	562590	903690	936270	1267900	1272900	1562000	1409200	177170	233860	203950	9	9	9	--	--
pmn001384	515.12	353.09	516.127	C25H24O12	[M-H]-	Isochlorogenic acid C*	Phenolic acids	Phenolic acids	57378-72-0	1	13131000	8244300	8343300	13252000	13215000	12669000	14027000	13144000	15862000	10510	26361	11760	9	9	9	--	--
Li512115	515.12	353.09	516.127	C25H24O12	[M-H]-	Isochlorogenic acid B*	Phenolic acids	Phenolic acids	14534-61-3	1	34681000	24240000	22326000	28553000	31530000	29699000	35114000	35110000	36942000	29212	32160	30633	9	9	9	C10468	--
Hmbn002692	517.16	175.04	518.164	C22H30O14	[M-H]-	6'-O-Feruloyl-D-sucrose	Phenolic acids	Phenolic acids	118230-77-6	2	1665100	1364500	1634300	5287900	9028300	8329800	4007500	5763500	5205800	63423	45199	55062	61517	83302	81573	--	--
pmn001710	521.13	359.08	522.137	C24H26O13	[M-H]-	Rosmarinic acid-3'-O-glucoside	Phenolic acids	Phenolic acids	910028-78-3	2	126800	132650	173130	148220	175340	180210	137770	107100	124610	9	9	9	9	9	9	--	--
Lmjp003822	531.15	177.06	530.142	C26H26O12	[M+H]+	3,5-O-Dicaffeoylquinic Acid Methyl Ester	Phenolic acids	Phenolic acids	159934-13-1	2	225370	111550	75891	261580	281180	269320	237450	389670	255370	9	9	9	9	9	9	--	--
pmb2833	529.16	193.1	530.164	C23H30O14	[M-H]-	3-O-Feruloylquinic acid-O-glucoside	Phenolic acids	Phenolic acids	-	2	14556	8549.3	9711.3	10837	7149.6	10755	7915.7	8074.8	8705.4	9	9	9	9	9	9	--	--
pmn001671	547.17	223.1	548.174	C23H32O15	[M-H]-	Furanofructosyl-α-D-(6-mustard acyl)glucoside	Phenolic acids	Phenolic acids	-	2	37087	24440	29961	39085	58139	39680	4384.9	6207	4556.3	9	9	9	9	9	9	--	--
pmn001672	547.17	223.1	548.174	C23H32O15	[M-H]-	Furanofructosyl-α-D-(3-mustard acyl)glucoside	Phenolic acids	Phenolic acids	-	2	74866	78740	94830	77591	103340	63446	71854	57915	59542	9	9	9	9	9	9	--	--
pmb2819	665.1	218.1	666.201	C27H38O19	[M-H]-	O-Caffeoyl maltotriose	Phenolic acids	Phenolic acids	-	2	5576.9	2517.5	6582.4	5808.1	6932	4150.6	6359	6573.5	7727.8	9	9	9	9	9	9	--	--
HJN102	677.17	515.14	678.158	C34H30O15	[M-H]-	3,4,5-Tricaffeoylquinic acid	Phenolic acids	Phenolic acids	86632-03-3	2	157360	156950	156950	180340	189200	222460	153290	141320	152320	9	9	9	9	9	9	--	--
Lmgn002253	695.2	353.09	696.19	C31H36O18	[M-H]-	Syringoylcaffeoylquinic acid-D-glucose	Phenolic acids	Phenolic acids	-	1	4013400	3743200	3330400	36871000	36773000	38287000	14881000	14206000	14446000	9	9	9	9	9	9	--	--
mws1150	785.25	623.2	786.258	C35H46O20	[M-H]-	Echinacoside	Phenolic acids	Phenolic acids	82854-37-3	2	99180	108000	67635	605320	733320	695020	243640	303400	248140	9	9	9	9	9	9	C10450	--
pme2367	109	81	108.021	C6H4O2	[M+H]+	1,4-Benzoquinone	Quinones	Quinones	106-51-4	2	470810	458320	687690	655240	546900	706880	412470	356830	378270	444560	472470	478190	376150	463020	482550	C00472	--
Zmsp001834	169.05	65	168.042	C8H8O4	[M+H]+	2,6-Dimethoxy-1,4-benzoquinone	Quinones	Quinones	530-55-2	2	4088500	4283600	3669200	3337300	3309300	3410500	2408100	2362400	2570400	9	9	9	9	9	9	C10331	--
Cmsn006847	241.09	226.06	242.094	C15H14O3	[M-H]-	9,10-Dihydro-2-methoxy-4,5-phenanthrenediol	Quinones	PhenAnthraquinones	70205-50-4	3	3551.3	2748.9	2845.9	4419.9	3333.4	3694.8	4893.4	6404.9	7807.1	9	9	9	9	9	9	--	--
pmp000608	493.13	331.08	492.127	C23H24O12	[M+H]+	Aurantio-obtusin-6-O-Glucoside	Quinones	Anthraquinone	129025-96-3	2	1623800	1847500	1297700	296400	233980	229390	1170600	1178600	1044300	9	9	9	69054	31263	117350	C10303	--
mws0024	169.01	125	170.022	C7H6O5	[M-H]-	Gallic acid	Tannins	Tannin	149-91-7	3	555020	493360	360990	212380	239710	239760	1870800	1827900	2070000	196410	500530	501800	9	9	9	C01424	--
pme0309	183.03	124	184.037	C8H8O5	[M-H]-	3-O-Methylgallic Acid*	Tannins	Tannin	3934-84-7	2	43045	37813	60122	25918	30534	35217	44106	51488	47035	249010	209700	193740	250490	292140	195190	C05616	--
Lmyn002788	183.03	124.02	184.037	C8H8O5	[M-H]-	Methyl gallate*	Tannins	Tannin	99-24-1	2	38119	32614	37477	17617	17614	24753	27681	35609	46274	178490	135720	149250	151660	201270	113860	--	--
Lmfn000604	331.07	169.01	332.074	C13H16O10	[M-H]-	6-O-Galloyl-D-glucose*	Tannins	Tannin	13186-19-1	1	1471200	1459100	1577300	750250	892050	958740	994240	959080	899600	9	9	9	9	9	9	--	--
Zmhn001703	331.07	169.02	332.074	C13H16O10	[M-H]-	5-O-Galloyl-D-hamamelose*	Tannins	Tannin	-	1	1382400	1488700	1605200	724740	874290	883480	947900	949590	1027500	9	9	9	9	9	9	--	--
Hmln000873	331.07	169.01	332.075	C13H16O10	[M-H]-	2-O-Galloyl-D-glucose	Tannins	Tannin	-	2	507820	820180	487490	442140	619080	587500	327910	324230	380450	9	9	9	9	9	9	--	--
Hmln000659	331.07	169.01	332.075	C13H16O10	[M-H]-	3-O-Galloyl-D-glucose*	Tannins	Tannin	-	1	1366100	1483100	1451900	760270	743470	921620	1032900	845650	878750	9	9	9	9	9	9	--	--
pmn001527	487.18	124	488.189	C22H32O12	[M-H]-	Di-O-galloyl Methyl gallate	Tannins	Tannin	-	3	7724.3	7216.1	5772.1	105790	123830	123020	69988	54302	42292	9	9	9	9	9	9	--	--
MWSmce096	219.17	81.07	218.167	C15H22O	[M+H]+	Nootkatone	Terpenoids	Sesquiterpenoids	4674-50-4	1	409370	465000	263260	4818800	4621200	3379000	12979000	13867000	14963000	5361700	9961300	9991900	20516000	11532000	8634100	C17914	--
Hmcp003852	223.21	207.03	222.198	C15H26O	[M+H]+	Elemol	Terpenoids	Sesquiterpenoids	639-99-6	2	35780000	37857000	38881000	35400000	35106000	37052000	41828000	39123000	36672000	29878000	30362000	31895000	30031000	29821000	32087000	--	--
mws1429	223.13	161	224.141	C13H20O3	[M-H]-	Vomifoliol	Terpenoids	Monoterpenoids	189351-15-3	1	88389	74125	66870	60842	77736	63480	96141	85787	75598	543300	566240	831010	538690	742230	373590	C04166	--
Lmyp006706	233.15	131.08	232.146	C15H20O2	[M+H]+	Nicosesquiterpene A	Terpenoids	Sesquiterpenoids	-	1	123660	188220	62013	76332	65468	76682	321560	201110	297460	393430	359750	308170	319430	302840	234380	--	--
Hmlp007639	237.18	149.02	236.178	C15H24O2	[M+H]+	Capsidiol	Terpenoids	Sesquiterpenoids	37208-05-2	2	29757	31059	36580	26235	41252	28357	24683	34033	30181	39368	34845	31468	839500	755740	735940	C09627	ko00909
MWSmce063	273.16	227.15	274.157	C17H22O3	[M-H]-	Podocarpic acid	Terpenoids	Terpene	5947-49-9	3	1470.4	1903.1	594.13	1136	1331.7	1464.3	5982.4	6235.1	6227	92052	81674	38397	188800	225640	206420	C09171	--
Cmmn012461	299.2	299.2	300.209	C20H28O2	[M-H]-	Dehydroabietic acid	Terpenoids	Ditepenoids	1740-19-8	2	38374	36494	34247	29636	31920	30740	64585	57546	62842	277980	294470	646340	563880	736150	94078	--	--
pme3459	317.21	299	316.204	C20H28O3	[M+H]+	Cafestol	Terpenoids	Ditepenoids	469-83-0	3	9	9	9	9	9	9	9	9	9	6545700	5022500	5446900	7238500	7379800	10267000	C09066	--
mws1526	359.13	197	358.126	C16H22O9	[M+H]+	Sweroside	Terpenoids	Sesquiterpenoids	14215-86-2	3	4085400	5420900	5128600	5076900	5011500	4711700	3905400	3157000	3845000	252930	371720	315290	184760	154730	134320	C17071	--
Cmqn003747	399.13	152.01	400.137	C18H24O10	[M-H]-	3'-acetylsweroside	Terpenoids	Monoterpenoids	-	2	9	9	9	9	9	9	9	9	9	39400	27416	12998	81176	100440	30474	--	--
mws1430	425.38	95.09	424.371	C30H48O	[M+H]+	Lupenone	Terpenoids	Triterpene	1617-70-5	2	9	9	9	9	9	9	51049	35811	50437	208770	233530	212930	130480	125100	106970	C16990	--
Lmzn006829	453.34	453.34	454.345	C30H46O3	[M-H]-	3-Ketoursolic acid	Terpenoids	Triterpene	-	2	27172	17251	24602	21075	25842	20323	27052	31270	37464	57861	66148	64005	9	9	9	--	--
Lmzn206829	453.34	453.34	454.345	C30H46O3	[M-H]-	Oleanonic acid	Terpenoids	Triterpene	17990-42-0	2	22633	28772	17936	22803	13032	16413	36964	37976	28090	46011	79323	58226	13627	7057.3	26597	--	--
mws4053	455.35	455.35	456.36	C30H48O3	[M-H]-	Ursolic acid	Terpenoids	Triterpene	77-52-1	3	26868	24488	17901	53995	58417	54053	115600	114850	128770	91458	77223	62840	108930	187220	209720	C08988	--
pmn001700	455.35	455.35	456.36	C30H48O3	[M-H]-	24,30-Dihydroxy-12(13)-enolupinol	Terpenoids	Triterpene	-	1	61685	142290	56628	117220	60246	62846	49132	56354	55856	420620	404540	457950	139170	104450	118230	--	--
pmn001704	469.33	423.33	470.34	C30H46O4	[M-H]-	2,3-Dihydroxy 5(6),12(13)diene ursolic acid	Terpenoids	Triterpene	-	3	9	9	9	9	9	9	2635.6	1777.7	2861.1	4767.1	3581.1	2944.1	10298	9283.4	8977.3	--	--
Hmjn008136	469.33	469.33	470.34	C30H46O4	[M-H]-	Camaldulenic acid	Terpenoids	Triterpene	71850-15-2	2	9	9	9	9	9	9	9	9	9	9	9	9	80319	161800	78759	--	--
Hmbn005207	471.35	471.35	472.355	C30H48O4	[M-H]-	Hederagenin	Terpenoids	Triterpene Saponin	465-99-6	2	87378	135310	45271	64501	72146	73659	282620	280820	255340	366600	324420	181230	1097800	1279600	889610	--	--
Lmsn012425	471.35	277.22	472.355	C30H48O4	[M-H]-	Rubusic acid (3β,7α-Dihydroxyolean-12-en-28-oic acid)	Terpenoids	Triterpene	23984-26-1	2	14523	13181	15219	45888	43567	49896	79104	35717	41439	9756	7296.8	10500	1570.5	1483.5	1717.3	--	--
Smpn011792	471.34	471.34	472.355	C30H48O4	[M-H]-	2,3-dihydroxy-12-ursen-28-oic acid	Terpenoids	Triterpene	-	2	209920	671770	74390	274110	218870	351130	1436200	1232200	1250400	1447300	1522600	838970	3806700	4084000	3732400	--	--
pmn001706	471.35	471.35	472.355	C30H48O4	[M-H]-	2-Hydroxyoleanolic acid	Terpenoids	Triterpene	26707-60-8	1	156440	570460	77340	260640	237130	330210	1298500	1160300	1232600	1170600	1236100	694060	3958400	4424400	4122400	--	--
pmn001705	471.35	471.35	472.355	C30H48O4	[M-H]-	3,24-Dihydroxy-17,21-semiacetal-12(13)oleanolic fruit	Terpenoids	Triterpene	-	1	183190	651160	78015	241480	203700	356750	1345900	1079500	1227100	1313700	1215800	719310	3552000	4548400	3381000	--	--
mws1610	471.35	471.35	472.355	C30H48O4	[M-H]-	Maslinic acid	Terpenoids	Triterpene	4373-41-5	1	180250	671130	56543	307390	202240	363570	1536100	1230500	1387800	1528600	1422600	754550	4252000	4397100	3770500	C16939	--
Lmzn006284	471.35	471.35	472.355	C30H48O4	[M-H]-	2α-Hydroxyursolic acid	Terpenoids	Triterpene	-	2	211350	594760	62908	258570	221920	352900	1412600	1132300	1285700	1382000	1263900	777680	4459900	4590800	3994300	--	--
Lmzn006169	471.35	471.35	472.355	C30H48O4	[M-H]-	Pomolic acid	Terpenoids	Triterpene	13849-91-7	2	117960	95733	62057	54907	44073	54822	141760	117150	174450	280860	243120	250860	319250	319470	305320	--	--
Li512114	485.36	453.34	486.371	C31H50O4	[M-H]-	Corosolic Acid Methyl Ester	Terpenoids	Triterpene	4518-70-1	3	1974.3	1307.2	962.75	1132.2	1448.1	1093.2	5078.7	4619.4	7238.8	15316	8418.7	10578	33204	40910	38430	--	--
Smpn009230	487.34	487.34	488.35	C30H48O5	[M-H]-	2α,3α,23-trihydroxyolean-12-en-28-oic acid	Terpenoids	Triterpene	-	2	369110	580930	436060	310700	348080	349460	850420	747660	765480	1317500	1217300	1119200	3175600	3375400	2599900	--	--
Zmpn006881	487.34	469.32	488.35	C30H48O5	[M-H]-	Tormentic acid	Terpenoids	Triterpene	13850-16-3	2	2491.4	1465.3	589.57	1335.5	1253.3	898.37	5225.7	7366.8	7829.8	24295	19883	17674	85425	92987	86974	--	--
pmn001426	487.34	469.23	488.35	C30H48O5	[M-H]-	Euscaphic acid	Terpenoids	Triterpene	53155-25-2	2	3216.6	2889.6	9	9	9	9	4698.2	4461	4628.1	25306	18492	18246	79393	83664	70399	C17890	--
pmp000703	538.15	197.08	520.152	C22H32O14	[M+NH4]+	6'-O-D-Glucosylsweroside	Terpenoids	Sesquiterpenoids	-	3	21893	44785	23025	26702	23589	29072	44622	34256	31834	9	9	9	9	9	9	--	--
pmn001506	617.41	455.4	618.413	C36H58O8	[M-H]-	Oleanolic acid-3-O-glucoside	Terpenoids	Triterpene Saponin	3391-80-8	3	17220	13999	21475	92831	100600	105240	9838.6	10817	9709	9	9	9	9	9	9	--	--
Hmln005776	643.34	643.33	644.341	C32H52O13	[M-H]-	Capsianoside IV	Terpenoids	Ditepenoids	-	3	9	9	9	9	9	9	9	9	9	769250	781630	1101800	151980	133110	147090	--	--
Hmln004940	659.33	659.32	660.336	C32H52O14	[M-H]-	Capsianoside I	Terpenoids	Ditepenoids	121924-04-7	3	9	9	9	1004400	838290	1112500	417640	605690	763940	1723500	1649200	1960500	616170	615000	516230	--	--
Hmmp006067	798.5	439.36	780.467	C42H68O13	[M+NH4]+	Oleanolic acid-3-O-glucosyl(1→2)glucoside	Terpenoids	Triterpene Saponin	-	2	11402	9352.9	10108	12726	11026	14284	14773	18364	13301	12415	15152	18583	15223	14950	26772	--	--
Hmln005569	937.47	937.47	938.472	C44H74O21	[M-H]-	Capsianoside IX	Terpenoids	Ditepenoids	-	3	89530	70562	49398	328340	371180	300560	225640	255400	190750	728670	976440	817750	9	9	9	--	--
Hmln005573	1083.53	1083.53	1084.53	C50H84O25	[M-H]-	Capsianoside II	Terpenoids	Ditepenoids	121961-80-6	3	9	9	9	29987	19662	29487	9	9	9	9	9	9	9	9	9	--	--

## Sheet: Table S3
Compound ID	Compounds	Class	CAS	VIP scores	p-value (higher vs. lower)	Average (higher rating)	Average (lower rating)	Std. dev.(higher rating)	Std. dev.(lower rating)	Fold change	CV (higher rating)	CV (lower rating)	N (higher rating)	N (lower rating)
XMW2064	N-dimethylaminomethylene-1-Aminocyclopropanecarboxylic acid	Acid	1000375-50-8	1.38605	6.61566e-07	4.6306	5.15294	0.133186	0.0606333	1.1128	0.0287621	0.0117667	9	6
XMW1637	(1,5,5,8-Tetramethyl-bicyclo[4.2.1]non-9-yl)-acetic acid	Acid	1000192-95-3	1.05405	0.00389493	6.09814	5.63839	0.231193	0.275225	0.924608	0.0379121	0.0488126	9	6
XMW0642	Cyclohexanol, 3,5-dimethyl-	Alcohol	5441-52-1	1.42981	1.99182e-08	4.719	5.55735	0.112503	0.15833	1.17765	0.0238404	0.0284902	9	6
KMW0323	Benzyl alcohol	Alcohol	100-51-6	1.41255	5.723e-08	6.49791	5.22883	0.247943	0.160053	0.804694	0.0381574	0.0306098	9	6
XMW2375	2,4,7,9-Tetramethyl-5-decyn-4,7-diol	Alcohol	126-86-3	1.35096	4.25812e-06	4.87801	5.81022	0.257864	0.191664	1.19111	0.0528625	0.0329874	9	6
NMW0443	[1,1'-Biphenyl]-4,4'-diol	Alcohol	92-88-6	1.23876	0.000137489	4.90585	5.4269	0.234128	0.0432194	1.10621	0.0477242	0.00796393	9	6
KMW0056	1-Pentanol	Alcohol	71-41-0	1.23219	6.47266e-05	4.96105	5.8141	0.0471808	0.448229	1.17195	0.00951024	0.0770934	9	6
XMW0426	Phytol, acetate	Alcohol	1000375-01-4	1.07667	0.0021489	5.61354	5.90087	0.167331	0.0912177	1.05119	0.0298084	0.0154584	9	6
NMW0193	Benzeneethanol, 4-hydroxy-	Alcohol	501-94-0	1.06315	0.00407324	6.11252	2.72033	0.100647	2.98017	0.445043	0.0164657	1.09551	9	6
KMW0519	Vanillin	Aldehyde	121-33-5	1.4276	1.02156e-08	4.54409	6.23011	0.291924	0.166498	1.37103	0.0642425	0.0267248	9	6
KMW0640	Tetradecanal	Aldehyde	124-25-4	1.40446	3.24619e-08	3.72261	5.66722	0.28245	0.370054	1.52238	0.0758743	0.0652972	9	6
XMW3550	3-fluoro-4,5-dihydroxy-Benzaldehyde	Aldehyde	71144-35-9	1.38356	3.20517e-07	4.64796	5.26096	0.140346	0.0857835	1.13189	0.0301951	0.0163057	9	6
KMW0282	Nonanal	Aldehyde	124-19-6	1.37161	1.46146e-06	4.91484	5.34778	0.0885342	0.113289	1.08809	0.0180137	0.0211842	9	6
XMW0664	Benzaldehyde, 2,4-dihydroxy-3,6-dimethyl-	Aldehyde	34883-14-2	1.35122	5.45749e-06	4.81102	5.79572	0.14097	0.368082	1.20468	0.0293016	0.0635093	9	6
WMW0156	3,5-DITERTBUTYLSALICYLALDEHYDE	Aldehyde	37942-07-7	1.24386	0.000146736	4.58077	5.45232	0.333642	0.27586	1.19026	0.0728355	0.0505949	9	6
KMW0212	Benzeneacetaldehyde	Aldehyde	122-78-1	1.20492	0.000296276	6.44048	6.77666	0.143416	0.106586	1.0522	0.0222679	0.0157284	9	6
KMW0399	Decanal	Aldehyde	112-31-2	1.11927	0.00136591	4.39161	4.78302	0.224823	0.0798708	1.08913	0.0511939	0.0166988	9	6
XMW0908	1,2-Hydrazinedicarboxaldehyde	Aldehyde	628-36-4	1.09888	0.00147069	1.25644	4.50593	1.88532	0.666896	3.58627	1.50052	0.148004	9	6
XMW2781	4-propyl-Benzenamine	Amine	2696-84-6	1.38325	5.00657e-07	4.71368	5.84672	0.272988	0.156077	1.24037	0.057914	0.0266947	9	6
XMW0840	6-Methyl-2-(piperidin-1-ylmethyl)-4-pyrimidinylamine	Amine	112860-60-3	1.21955	0.000191309	7.40554	7.60578	0.0903722	0.034051	1.02704	0.0122033	0.00447699	9	6
NMW0218	Hordenine	Amine	539-15-1	1.20976	0.000138957	4.5239	5.09892	0.0847239	0.312826	1.12711	0.0187281	0.0613514	9	6
XMW3677	2,3-dihydro-Benzo[b]1,4-dioxine-6,7-diamine	Amine	81927-47-1	1.00165	0.00704433	4.12672	4.4621	0.243199	0.0924295	1.08127	0.0589328	0.0207144	9	6
XMW2503	1-ethoxy-4-ethyl-Benzene	Aromatics	1585-06-4	1.40397	1.33361e-07	4.38519	5.02092	0.142474	0.058754	1.14497	0.0324899	0.0117018	9	6
KMW0258	Phenol, 2-methoxy-	Aromatics	90-05-1	1.39463	1.96895e-07	5.30885	5.96572	0.156632	0.042017	1.12373	0.029504	0.00704307	9	6
NMW0207	Naphthalene, 1,8-dimethyl-	Aromatics	569-41-5	1.3859	2.93558e-07	4.74586	5.23945	0.114869	0.0609057	1.104	0.0242039	0.0116244	9	6
NMW0198	Naphthalene, 1,2-dimethyl-	Aromatics	573-98-8	1.38589	2.9374e-07	4.74587	5.23945	0.114874	0.0609057	1.104	0.0242051	0.0116244	9	6
XMW2669	1,4,6-trimethyl-Naphthalene	Aromatics	2131-42-2	1.34081	5.98768e-06	4.37338	4.95542	0.173695	0.105841	1.13309	0.0397165	0.0213585	9	6
XMW2656	1-butoxy-4-methoxy-Benzene	Aromatics	20743-95-7	1.30752	1.63032e-05	5.31449	6.12314	0.286895	0.0861628	1.15216	0.0539835	0.0140717	9	6
XMW1350	Naphthalene, 2,3,6-trimethyl-	Aromatics	829-26-5	1.29993	2.15813e-05	4.41799	4.9725	0.20568	0.0379581	1.12551	0.0465552	0.00763359	9	6
WMW0076	Benzene, 1,3-bis(1,1-dimethylethyl)-	Aromatics	1014-60-4	1.29271	2.05018e-05	5.77296	6.7474	0.35426	0.102528	1.16879	0.0613654	0.0151952	9	6
NMW0053	2-Phenylpropenal	Aromatics	4432-63-7	1.28399	4.4299e-05	4.69516	5.42978	0.280306	0.120397	1.15646	0.0597011	0.0221735	9	6
XMW0706	1,1'-Biphenyl, 3-methyl-	Aromatics	643-93-6	1.23151	0.000118834	4.42178	4.78633	0.15452	0.0654147	1.08244	0.0349451	0.013667	9	6
XMW2857	2,2',5,5'-tetramethyl-1,1'-Biphenyl	Aromatics	3075-84-1	1.18883	0.000331074	4.12472	4.71952	0.287681	0.0988187	1.1442	0.0697456	0.0209383	9	6
XMW2682	Anisaldehyde dimethyl acetal	Aromatics	2186-92-7	1.1832	0.000304441	4.80126	5.297	0.218458	0.143229	1.10325	0.0455002	0.0270396	9	6
NMW0283	2H-1-Benzopyran, 6,7-dimethoxy-2,2-dimethyl-	Aromatics	644-06-4	1.08994	0.00303781	3.54503	4.24556	0.20555	0.529652	1.19761	0.0579824	0.124754	9	6
XMW2847	1,2,3,4-tetrahydro-1,6,8-trimethyl-Naphthalene	Aromatics	30316-36-0	1.0792	0.00209061	5.21009	4.88478	0.193624	0.0871238	0.937562	0.0371633	0.0178358	9	6
NMW0307	3-Hydroxybiphenyl	Aromatics	580-51-8	1.00257	0.00537106	4.62016	5.14472	0.312202	0.274915	1.11354	0.0675738	0.0534362	9	6
XMW3217	2-(formyloxy)-1-phenyl-Ethanone	Ester	55153-12-3	1.4491	1.26665e-09	5.57947	4.98493	0.0727564	0.0776618	0.893441	0.01304	0.0155793	9	6
XMW1359	Ethyl tridecanoate	Ester	28267-29-0	1.44225	2.4039e-10	0	4.6275	0	0.819904			0.177181	9	6
XMW1497	6,11-Undecadiene, 1-acetoxy-3,7-dimethyl-	Ester	1000150-66-0	1.39968	1.02976e-07	5.43739	6.29119	0.143405	0.170588	1.15702	0.0263738	0.0271154	9	6
XMW2731	3-Methylcyclopentyl acetate	Ester	24070-70-0	1.38915	5.61281e-07	4.13031	5.19307	0.268055	0.118067	1.25731	0.0648996	0.0227354	9	6
XMW2153	Pentadecafluorooctanoic acid, 2-ethylhexyl ester	Ester	1000406-80-9	1.37237	9.61811e-07	4.55968	5.43352	0.214997	0.148106	1.19165	0.0471518	0.0272578	9	6
XMW3062	2,4-dihydroxy-3,6-dimethyl-Benzoic acid, methyl ester	Ester	4707-47-5	1.35727	4.0243e-06	4.383	5.55335	0.322033	0.239371	1.26702	0.0734732	0.043104	9	6
XMW1842	4-(Benzyl-ethyl-amino)-butyric acid, methyl ester	Ester	1000318-39-3	1.33592	4.4017e-06	3.85263	5.20569	0.408947	0.189227	1.3512	0.106147	0.03635	9	6
XMW2658	Valeric anhydride	Ester	2082-59-9	1.3349	7.4192e-06	5.11819	5.5398	0.13672	0.0508743	1.08237	0.0267125	0.00918342	9	6
WMW0050	2(4H)-Benzofuranone, 5,6,7,7a-tetrahydro-4,4,7a-trimethyl-, (R)-	Ester	17092-92-1	1.32986	4.57804e-06	6.29127	6.92587	0.186507	0.107572	1.10087	0.0296454	0.015532	9	6
XMW1529	Formic acid, 3,7,11-trimethyl-1,6,10-dodecatrien-3-yl ester	Ester	1000132-11-0	1.3004	1.72166e-05	4.98469	5.62735	0.217489	0.114571	1.12893	0.0436313	0.0203597	9	6
KMW0191	Hexanoic acid, ethyl ester	Ester	123-66-0	1.29376	1.05215e-05	3.83487	4.98688	0.138625	0.478135	1.3004	0.0361485	0.0958786	9	6
XMW0017	Hexadecanoic acid, methyl ester	Ester	112-39-0	1.27696	6.83582e-05	6.34175	5.2247	0.131513	0.571804	0.823857	0.0207377	0.109442	9	6
XMW2167	6-Methoxythymyl isobutyrate	Ester	1000413-80-3	1.24373	0.000146984	7.18756	6.79101	0.131436	0.158134	0.944827	0.0182866	0.0232858	9	6
XMW0748	4-Acetyl-3,5-dimethyl-2-pyrrolecarboxylic acid, methylester	Ester	89909-47-7	1.23109	0.000156121	4.25231	4.69067	0.200685	0.0273601	1.10309	0.0471944	0.00583288	9	6
XMW1777	2-Fluorobenzoic acid, 4-nitrophenyl ester	Ester	1000307-69-1	1.21575	0.000209451	7.50132	7.70127	0.0912002	0.0341787	1.02665	0.0121579	0.00443806	9	6
XMW2130	4-(dimethoxymethyl)-benzoic acid, methyl ester	Ester	1000400-60-9	1.15806	0.000545996	5.81174	6.13425	0.154983	0.0927964	1.05549	0.0266673	0.0151276	9	6
KMW0594	Dodecanoic acid, ethyl ester	Ester	106-33-2	1.12683	0.000877483	1.16287	4.56405	1.74486	1.00437	3.92483	1.50048	0.220062	9	6
KMW0707	5-Oxotetrahydrofuran-2-carboxylic acid, ethyl ester	Ester	1126-51-8	1.11038	0.000909775	4.30552	4.90309	0.116169	0.401965	1.13879	0.0269814	0.0819819	9	6
XMW1033	trans-Valerenyl acetate	Ester	101527-74-6	1.10719	0.00171252	5.05557	4.62248	0.229253	0.171315	0.914334	0.0453467	0.0370613	9	6
XMW0646	2-Benzofurancarboxylic acid, 2,4,5,6,7,7a-hexahydro-4,4,7a-trimethyl-, methyl ester, cis-	Ester	77383-92-7	1.09933	0.00137761	4.38556	4.93926	0.32427	0.0821665	1.12626	0.0739404	0.0166354	9	6
XMW0972	Khusimyl methyl ether	Ether	300349-20-6	1.2726	4.30424e-05	4.45331	5.34477	0.329837	0.176614	1.20018	0.0740655	0.0330442	9	6
XMW0335	3H-Pyrazole, 3,4-diamino-	Heterocyclic compound	1000288-40-0	1.48388	3.63599e-22	0	5.23815	0	0.112155			0.0214112	9	6
XMW2604	2,6-Diaminopurine	Heterocyclic compound	1904-98-9	1.48358	2.58798e-20	0	4.56222	0	0.135652			0.0297337	9	6
NMW0107	Isoquinoline	Heterocyclic compound	119-65-3	1.48056	7.30585e-19	4.88312	0	0.148473	0	0	0.0304053		9	6
NMW0367	Carbazole	Heterocyclic compound	86-74-8	1.47427	1.62918e-14	4.77678	0	0.314847	0	0	0.065912		9	6
XMW0805	Benzo[b]thiophene, 2-ethyl-	Heterocyclic compound	1196-81-2	1.46897	1.07938e-13	6.54527	4.93187	0.0760897	0.12253	0.753501	0.0116251	0.0248446	9	6
D255	Quinoxaline, 2,3-dimethyl-	Heterocyclic compound	2379-55-7	1.44353	1.35603e-09	4.45895	5.72433	0.196801	0.0666892	1.28379	0.0441362	0.0116501	9	6
NMW0017	2-Pyrrolidinone, 1-methyl-	Heterocyclic compound	872-50-4	1.41738	6.63863e-08	5.90531	5.214	0.136379	0.0892513	0.882934	0.0230944	0.0171176	9	6
NMW0213	Nicotyrine	Heterocyclic compound	487-19-4	1.3896	3.34223e-07	7.14576	7.58139	0.108603	0.0300758	1.06096	0.0151982	0.00396706	9	6
KMW0125	Pyrazine, 2,5-dimethyl-	Heterocyclic compound	123-32-0	1.36801	7.47017e-07	4.76172	5.44071	0.178428	0.0664125	1.1426	0.0374713	0.0122066	9	6
XMW2192	3-methoxy-4,7-dimethyl-1H-Isoindole	Heterocyclic compound	100813-60-3	1.35538	2.46035e-06	4.57773	5.34321	0.231572	0.0375082	1.16722	0.0505866	0.00701979	9	6
XMW1424	1H-1,2,3-Triazole	Heterocyclic compound	288-36-8	1.35519	2.21864e-06	5.34944	6.00459	0.196427	0.0308001	1.12247	0.0367191	0.00512943	9	6
XMW0409	1-Propanone, 1-(2-furanyl)-	Heterocyclic compound	3194-15-8	1.34623	2.57134e-06	4.29203	4.88156	0.132362	0.155285	1.13736	0.0308391	0.0318106	9	6
XMW3083	2,3-dihydro-4H-1-Benzopyran-4-one	Heterocyclic compound	491-37-2	1.3302	5.86522e-06	3.86051	5.20808	0.424125	0.172474	1.34906	0.109862	0.0331165	9	6
XMW0292	1-((1R,2R,3R)-2-(3-Isopropylfuran-2-yl)-3-methylcyclopentyl)ethanone	Heterocyclic compound	1143-45-9	1.32268	8.07398e-06	4.67188	5.30225	0.202881	0.0892466	1.13493	0.043426	0.0168318	9	6
XMW3182	2,4-Diamino-6-methyl-1,3,5-triazine	Heterocyclic compound	542-02-9	1.31392	2.10657e-05	5.06258	6.34538	0.337172	0.431608	1.25339	0.0666008	0.0680192	9	6
XMW3474	3-Ethyl-3,4-dihydro-2(1H)-quinoxalinone	Heterocyclic compound	66366-98-1	1.29063	2.75483e-05	5.20715	6.01489	0.299004	0.104562	1.15512	0.0574218	0.0173838	9	6
XMW3433	2-Carbamoylmethyl-1,2-thiazolidine, 1,1-dioxide	Heterocyclic compound	63459-23-4	1.2863	3.93993e-05	7.39168	7.85513	0.182351	0.035805	1.0627	0.0246698	0.00455817	9	6
NMW0354	1H-Indole-3-acetonitrile	Heterocyclic compound	771-51-7	1.28246	3.56814e-05	6.76863	7.64271	0.33211	0.116068	1.12914	0.049066	0.0151868	9	6
XMW1509	3-Methyl-5-nonylpyrrolizidine	Heterocyclic compound	1000111-45-1	1.26244	4.55002e-05	5.36296	6.06434	0.249523	0.169974	1.13078	0.0465272	0.0280284	9	6
NMW0185	Pyridine, 3-(3,4-dihydro-2H-pyrrol-5-yl)-	Heterocyclic compound	532-12-7	1.26061	7.28338e-05	6.38174	7.14087	0.312667	0.097752	1.11895	0.048994	0.0136891	9	6
w04	4,8,12-Tetradecatrienal, 5,9,13-trimethyl-	Heterocyclic compound	66408-55-7	1.24534	0.000134128	5.03772	5.59118	0.248589	0.0405814	1.10986	0.0493455	0.0072581	9	6
XMW0546	(5R,8aR)-5-Propyloctahydroindolizine	Heterocyclic compound	120057-35-4	1.20685	0.000431192	6.76411	6.56603	0.0535238	0.110407	0.970716	0.00791292	0.0168149	9	6
KMW0084	Pyridine	Heterocyclic compound	110-86-1	1.2035	0.000185397	4.80477	5.33066	0.193461	0.193826	1.10945	0.0402643	0.0363606	9	6
XMW1587	diethylboryl-.delta.-Valerolactam	Heterocyclic compound	1000162-35-6	1.19906	0.000186893	4.97057	5.46038	0.175767	0.18777	1.09854	0.0353615	0.0343878	9	6
XMW1699	2-oxo-2H-Pyrane-6-carboxamide	Heterocyclic compound	1000266-46-5	1.16755	0.000789481	6.2762	6.04435	0.0764412	0.131378	0.96306	0.0121795	0.0217356	9	6
KMW0471	Quinoxaline, 2-methyl-	Heterocyclic compound	7251-61-8	1.15861	0.000677557	7.1053	7.42643	0.170832	0.0496195	1.0452	0.0240428	0.00668147	9	6
NMW0357	7-Ethoxycoumarin	Heterocyclic compound	31005-02-4	1.15565	0.000440323	4.06432	5.45529	0.471655	0.689447	1.34224	0.116048	0.126381	9	6
XMW2892	N2-trifluoroacetyl-Pyridine-4-carbohydrazide	Heterocyclic compound	332055-87-5	1.1029	0.00145553	1.1548	4.98084	2.2915	0.275589	4.31316	1.98433	0.0553298	9	6
XMW0035	1H-Carbazole, 2,3,4,9-tetrahydro-	Heterocyclic compound	942-01-8	1.08695	0.00199506	4.07477	5.14235	0.666334	0.0898227	1.262	0.163526	0.0174673	9	6
XMW2964	Pyrrolidine-2,4-dione	Heterocyclic compound	37772-89-7	1.06875	0.00349051	5.5035	5.84373	0.200361	0.14585	1.06182	0.0364061	0.0249584	9	6
XMW3579	1,5-Dimethylbarbituric acid	Heterocyclic compound	7391-67-5	1.06638	0.0026107	4.81172	5.08077	0.164163	0.0778434	1.05592	0.0341173	0.0153212	9	6
XMW0702	2-(3-Thienyl)pyridine	Heterocyclic compound	21298-55-5	1.03724	0.00632939	4.24667	4.75692	0.153829	0.439166	1.12015	0.0362235	0.0923215	9	6
XMW0051	4-Pyridinecarboxaldehyde	Heterocyclic compound	872-85-5	1.01256	0.00657254	5.35282	5.71385	0.262893	0.0795697	1.06745	0.0491131	0.0139258	9	6
KMW0551	Tetradecane	Hydrocarbons	629-59-4	1.40546	1.74976e-07	5.33451	5.81289	0.112554	0.0323791	1.08968	0.0210993	0.00557023	9	6
XMW0239	Decane, 3-ethyl-3-methyl-	Hydrocarbons	17312-66-2	1.38985	3.22459e-07	4.94181	5.56765	0.151547	0.0617793	1.12664	0.0306662	0.0110961	9	6
XMW0159	2,6,10-Trimethyltridecane	Hydrocarbons	3891-99-4	1.38755	2.85836e-07	4.93264	5.54156	0.11475	0.12858	1.12345	0.0232633	0.0232028	9	6
XMW3153	1,3-Dimethyl-5-n-hexyladamantane	Hydrocarbons	52873-50-4	1.32791	4.69384e-06	5.75513	6.27533	0.145027	0.108321	1.09039	0.0251996	0.0172613	9	6
KMW0406	Dodecane	Hydrocarbons	112-40-3	1.22659	0.000150387	4.8526	5.13071	0.0944173	0.108441	1.05731	0.019457	0.0211357	9	6
XMW3343	5,5-Dibutylnonane	Hydrocarbons	6008-17-9	1.1779	0.000372617	4.6358	4.91331	0.119278	0.0951251	1.05986	0.0257297	0.0193607	9	6
XMW2568	octyl-Cyclohexane	Hydrocarbons	1795-15-9	1.17662	0.000583335	5.04241	4.83342	0.0739463	0.106412	0.958554	0.0146649	0.0220159	9	6
XMW3393	3,3,5-trimethyl-Decane	Hydrocarbons	62338-13-0	1.16405	0.000732551	4.23247	5.17008	0.506817	0.127333	1.22153	0.119745	0.0246288	9	6
KMW0642	Hexadecane	Hydrocarbons	544-76-3	1.11923	0.00100353	5.1738	5.46887	0.135205	0.128595	1.05703	0.0261327	0.023514	9	6
XMW0692	Nonane, 2,2,4,4,6,8,8-heptamethyl-	Hydrocarbons	4390-04-9	1.11716	0.00111801	4.44305	5.53512	0.633122	0.0581732	1.24579	0.142497	0.0105098	9	6
XMW3209	2,6,10-trimethyl-Hexadecane	Hydrocarbons	55000-52-7	1.07381	0.00226804	4.59888	4.90154	0.179527	0.0908901	1.06581	0.0390371	0.0185432	9	6
XMW0886	3(2H)-Pyridazinone	Ketone	504-30-3	1.4774	1.19642e-15	4.90122	0	0.263867	0	0	0.053837		9	6
D392	Ethanone, 1-(3-pyridinyl)-	Ketone	350-03-8	1.44613	3.8604e-10	5.35031	6.42083	0.133921	0.100596	1.20009	0.0250306	0.0156672	9	6
XMW0133	6-Methyl-6-(5-methylfuran-2-yl)heptan-2-one	Ketone	50464-95-4	1.40266	7.77607e-08	6.18825	6.65738	0.0829156	0.0827375	1.07581	0.0133989	0.0124279	9	6
XMW3671	Spiro[3.6]deca-5,7-dien-1-one,5,9,9-trimethyl	Ketone	81532-19-6	1.39204	5.59626e-07	4.84785	5.52251	0.166599	0.0866747	1.13917	0.0343656	0.0156948	9	6
XMW0275	3,5,9-Undecatrien-2-one, 6,10-dimethyl-	Ketone	141-10-6	1.36398	1.76967e-06	4.37885	5.30834	0.273631	0.0358607	1.21227	0.0624892	0.00675553	9	6
w24	3-Buten-2-one, 4-(4-hydroxy-2,2,6-trimethyl-7-oxabicyclo[4.1.0]hept-1-yl)-	Ketone	38274-01-0	1.36273	1.94634e-06	5.29433	6.37646	0.317549	0.0750981	1.20439	0.059979	0.0117774	9	6
XMW3747	6-methyl-2-Heptanone	Ketone	928-68-7	1.36191	1.43428e-06	4.15033	4.69264	0.140015	0.0911782	1.13067	0.0337359	0.01943	9	6
XMW0088	Pyrolo[3,2-d]pyrimidin-2,4(1H,3H)-dione	Ketone	65996-50-1	1.35447	3.85284e-06	4.86344	5.80737	0.257821	0.194123	1.19409	0.053012	0.033427	9	6
XMW2559	10,10-Dimethyl-4-acetyl-tricyclo[5.2.1.0(1,5)]decane	Ketone	176171-97-4	1.32791	4.69384e-06	5.75513	6.27533	0.145027	0.108321	1.09039	0.0251996	0.0172613	9	6
XMW3752	1-(1-cyclohexen-1-yl)-Ethanone	Ketone	932-66-1	1.29528	2.17415e-05	4.77718	5.31439	0.18968	0.0860836	1.11245	0.0397054	0.0161982	9	6
KMW0457	Ethanone, 1-(2-aminophenyl)-	Ketone	551-93-9	1.28429	3.00948e-05	5.37409	5.75637	0.140281	0.0601533	1.07113	0.0261032	0.0104499	9	6
XMW1161	4',6'-Dihydroxy-2',3'-dimethylacetophenone	Ketone	7743-14-8	1.27723	6.66947e-05	4.55529	5.15303	0.187332	0.211837	1.13122	0.0411241	0.0411091	9	6
NMW0430	2H-Furo[2,3-h]-1-benzopyran-2-one, 5-methoxy-	Ketone	482-48-4	1.24854	9.1876e-05	3.61725	4.44997	0.356755	0.0782637	1.23021	0.098626	0.0175875	9	6
XMW3241	4-(2-hydroxy-2,6,6-trimethylcyclohexyl)-3-Buten-2-one	Ketone	55955-46-9	1.23558	0.000107079	5.65883	6.2223	0.22217	0.142352	1.09957	0.0392608	0.0228777	9	6
XMW0008	Isophorone	Ketone	78-59-1	1.20002	0.000182609	4.97015	5.46038	0.17525	0.18777	1.09863	0.0352604	0.0343878	9	6
XMW1651	2',6'-Dimethyl-4'-propoxyacetophenone	Ketone	1000195-98-1	1.18826	0.000422952	4.9866	5.42695	0.200177	0.135679	1.08831	0.0401429	0.025001	9	6
XMW0737	Ethanone, 1-(2-hydroxy-5-methylphenyl)-	Ketone	1450-72-2	1.12214	0.000926304	4.63364	5.39741	0.342338	0.336266	1.16483	0.0738811	0.0623013	9	6
NMW0270	Benzophenone	Ketone	119-61-9	1.11049	0.00136821	4.65385	4.96795	0.167609	0.106139	1.06749	0.0360151	0.0213647	9	6
XMW1100	2-Buten-1-one, 1-(2,6,6-trimethyl-1-cyclohexen-1-yl)-	Ketone	35044-68-9	1.083	0.00223738	5.61171	5.86714	0.156085	0.0589182	1.04552	0.0278142	0.0100421	9	6
XMW0927	2,6,6-Trimethyl-2-cyclohexene-1,4-dione	Ketone	1125-21-9	1.08067	0.00224729	5.34002	5.69922	0.225093	0.0546358	1.06727	0.042152	0.00958653	9	6
WMW0049	5,9-Undecadien-2-one, 6,10-dimethyl-, (Z)-	Ketone	3879-26-3	1.0758	0.00278512	6.3938	6.73687	0.224957	0.021642	1.05366	0.0351836	0.00321247	9	6
KMW0176	5-Hepten-2-one, 6-methyl-	Ketone	110-93-0	1.06624	0.0035884	5.50511	5.84373	0.200179	0.14585	1.06151	0.0363624	0.0249584	9	6
XMW1683	4',6'-Dimethoxy-2',3'-dimethylacetophenone	Ketone	1000244-80-3	1.03558	0.00359512	5.22403	5.69635	0.313122	0.0966545	1.09041	0.0599388	0.0169678	9	6
KMW0100	1-Hepten-3-one	Ketone	2918-13-0	1.02612	0.0039732	3.62617	3.85924	0.127507	0.125221	1.06428	0.035163	0.0324471	9	6
XMW2507	2-isocyanato-2-methyl-Propane	Nitrogen compounds	1609-86-5	1.47896	1.96671e-16	4.00883	0	0.1877	0	0	0.0468216		9	6
XMW1812	N-decyl-N-methyl-4-Fluorobenzylamine	Nitrogen compounds	1000310-48-1	1.21876	0.000128073	4.83464	5.26397	0.104273	0.206124	1.0888	0.0215678	0.0391576	9	6
WMW0120	Nonane, 1-iodo-	Other	4282-42-2	1.2869	2.8351e-05	4.38652	4.81505	0.157977	0.0604821	1.09769	0.0360143	0.012561	9	6
XMW1446	Phosphorocyanidothioic difluoride	Other	28314-61-6	1.10765	0.000810292	5.48046	5.64292	0.030027	0.108206	1.02964	0.00547891	0.0191756	9	6
XMW2993	5-Methyl-2,4-diisopropylphenol	Phenol	40625-96-5	1.46132	1.37584e-10	5.9853	6.67496	0.0864099	0.041359	1.11522	0.014437	0.00619614	9	6
XMW0300	Phenol, 3,5-dimethyl-	Phenol	108-68-9	1.43958	3.79786e-09	4.20964	5.25792	0.174318	0.0726956	1.24902	0.0414092	0.0138259	9	6
XMW3726	2,5-bis(1,1-dimethylethyl)-1,4-Benzenediol	Phenol	88-58-4	1.43934	5.75437e-09	4.95749	5.6746	0.121203	0.0591512	1.14465	0.0244485	0.0104238	9	6
XMW3792	4-(1,1-dimethylethyl)-2-methyl-Phenol	Phenol	98-27-1	1.33994	6.09698e-06	4.29806	5.16147	0.214759	0.239844	1.20088	0.0499665	0.0464682	9	6
XMW2804	4-amino-3-methyl-Phenol	Phenol	2835-99-6	1.30838	2.10358e-05	4.85793	5.5476	0.223402	0.162904	1.14197	0.0459871	0.0293647	9	6
XMW0507	1,3-Benzenediol, 5-pentyl-	Phenol	500-66-3	1.26117	7.41986e-05	6.14109	5.59221	0.175486	0.194512	0.910622	0.0285757	0.0347827	9	6
NMW0521	Bisphenol C	Phenol	79-97-0	1.23544	0.00011029	4.23823	5.1476	0.39327	0.112542	1.21456	0.0927911	0.021863	9	6
NMW0262	Phenol, 3,4,5-trimethoxy-	Phenol	642-71-7	1.06918	0.00307125	6.17696	6.51971	0.227917	0.0221091	1.05549	0.0368979	0.00339111	9	6
XMW3650	Sulfamide	Sulfur compounds	7803-58-9	1.09471	0.00241562	6.42817	6.07231	0.141657	0.228183	0.94464	0.0220369	0.0375776	9	6
KMW0526	2-Buten-1-one, 1-(2,6,6-trimethyl-1,3-cyclohexadien-1-yl)-, (E)-	Terpenoids	23726-93-4	1.48296	8.69381e-24	6.13244	0	0.0778815	0	0	0.0126999		9	6
NMW0350	(S,E)-4-Hydroxy-3,5,5-trimethyl-4-(3-oxobut-1-en-1-yl)cyclohex-2-enone	Terpenoids	39763-33-2	1.41018	4.63603e-08	4.89745	6.00434	0.194636	0.174369	1.22601	0.0397423	0.0290406	9	6
KMW0639	3-Buten-2-one, 4-(2,2,6-trimethyl-7-oxabicyclo[4.1.0]hept-1-yl)-	Terpenoids	23267-57-4	1.39917	1.04207e-07	6.19024	6.65786	0.0854962	0.0833157	1.07554	0.0138115	0.0125139	9	6
XMW0511	3,7,11,15-Tetramethyl-2-hexadecen-1-ol	Terpenoids	102608-53-7	1.35835	1.41924e-06	3.99044	5.2024	0.345063	0.0854039	1.30372	0.0864725	0.0164162	9	6
XMW0010	1,3,6,10-Cyclotetradecatetraene, 3,7,11-trimethyl-14-(1-methylethyl)-, [S-(E,Z,E,E)]-	Terpenoids	1898-13-1	1.32126	1.2457e-05	5.01379	5.55347	0.144391	0.159521	1.10764	0.0287987	0.0287246	9	6
KMW0662	4-Oxo-β-ionone	Terpenoids	29790-29-2	1.26648	3.48593e-05	4.49677	5.14175	0.15297	0.255922	1.14343	0.0340178	0.0497733	9	6
XMW0705	2-Naphthalenemethanol, 1,2,3,4,4a,5,6,8a-octahydro-.alpha.,.alpha.,4a,8-tetramethyl-, [2R-(2.alpha.,4a.alpha.,8a.beta.)]-	Terpenoids	473-16-5	1.25911	5.71211e-05	4.65138	5.95448	0.533894	0.0938714	1.28015	0.114782	0.0157648	9	6
XMW2477	Phytol	Terpenoids	150-86-7	1.23465	0.000101836	5.31452	7.01271	0.744972	0.0614178	1.31954	0.140177	0.00875807	9	6
KMW0370	2-Methylisoborneol	Terpenoids	2371-42-8	1.18338	0.000632011	6.74213	6.5243	0.0626584	0.126317	0.96769	0.00929355	0.0193611	9	6
NMW0065	Bicyclo[2.2.1]heptan-2-ol, 1,7,7-trimethyl-, (1S-endo)-	Terpenoids	464-45-9	1.16431	0.000779222	4.59139	4.80237	0.0436243	0.137548	1.04595	0.00950133	0.0286417	9	6
XMW0872	6-Isopropenyl-4,8a-dimethyl-1,2,3,5,6,7,8,8a-octahydro-2-naphthalenyl acetate	Terpenoids	1000196-33-2	1.1014	0.00183296	5.05528	4.629	0.229428	0.166478	0.915677	0.045384	0.0359642	9	6

## Sheet: Table S4
Compound ID	Compounds	Class I	Class II	CAS	VIP scores	p-value (higher vs. lower)	Average (higher rating)	Average (lower rating)	Std. dev.(higher rating)	Std. dev.(lower rating)	Fold change	CV (higher rating)	CV (lower rating)	N (higher rating)	N (lower rating)
Lmtn001569	2-Glucosyl-glucosyloxy-2-phenylacetic acid amide	Alkaloids	Alkaloids	-	1.23598	2.20677e-18	5.51595	0.954243	0.151037	0	0.172997	0.0273819	0	9	6
MWSmce304	Sinapine	Alkaloids	Alkaloids	18696-26-9	1.23588	5.86979e-21	5.60333	0.954243	0.0974857	0	0.170299	0.0173978	0	9	6
pme2024	Serotonin*	Alkaloids	Plumerane	50-67-9	1.23525	5.37984e-21	0.954243	5.77905	0	0.127115	6.05616	0	0.0219959	9	6
pmb0774	N-Hydroxytryptamine*	Alkaloids	Phenolamine	-	1.23497	2.90247e-20	0.954243	5.73088	0	0.143287	6.00568	0	0.0250026	9	6
pmb0492	N',N'',N'''-p-Coumaroyl-cinnamoyl-caffeoyl spermidine	Alkaloids	Phenolamine	-	1.23448	2.57156e-19	4.87903	0.954243	0.110108	0	0.195581	0.0225677	0	9	6
pmn001727	N-(4-O-(Glucosyl)-E-feruloyl)-tyramine	Alkaloids	Phenolamine	-	1.23404	5.45928e-16	6.18669	0.954243	0.26511	0	0.154241	0.0428517	0	9	6
pmb0426	N,N-Dimethyl-5-methoxytryptamine	Alkaloids	Alkaloids	1019-45-0	1.23378	1.70433e-16	4.81382	0.954243	0.178723	0	0.19823	0.0371271	0	9	6
Hmfp002251	Esculeogenin B1-O-glucoside	Alkaloids	Alkaloids	-	1.23324	3.15835e-15	6.81005	0.954243	0.339865	0	0.140123	0.0499065	0	9	6
Hmfp002048	Esculeogenin A-27-O-glucoside	Alkaloids	Alkaloids	1082948-39-7	1.23286	6.22047e-15	6.75452	0.954243	0.354796	0	0.141275	0.0525273	0	9	6
Hmfp002478	Esculeogenin B-O-glucoside	Alkaloids	Alkaloids	-	1.23168	2.2444e-14	6.2853	0.954243	0.360229	0	0.151821	0.057313	0	9	6
YC512112	Anabasine-glucoside	Alkaloids	Alkaloids	-	1.23013	5.15172e-13	7.28781	5.8709	0.103918	0.081323	0.805578	0.0142592	0.0138519	9	6
Lmmp003112	Caffeoyl-dihydrocaffeoyl spermidine	Alkaloids	Phenolamine	-	1.22897	6.46347e-15	7.57593	0.954243	0.406246	0	0.125957	0.0536233	0	9	6
Lmmp002914	Bis(Dihydrocaffeoyl)spermidine	Alkaloids	Phenolamine	-	1.22831	1.09965e-14	7.0284	0.954243	0.388333	0	0.13577	0.055252	0	9	6
pmn001724	Lycibarbarspermidine B*	Alkaloids	Alkaloids	-	1.22731	2.93571e-14	4.74004	0.954243	0.261204	0	0.201315	0.0551059	0	9	6
pmn001726	N1-Caffeoyl-N3-dihydrocaffeoyl spermidine	Alkaloids	Phenolamine	-	1.22631	8.7425e-14	5.89941	0.954243	0.371408	0	0.161752	0.0629568	0	9	6
pma0680	N1-Caffeoyl-N10-Feruloylspermidine	Alkaloids	Phenolamine	-	1.22304	5.25865e-13	5.54383	0.954243	0.396455	0	0.172127	0.0715128	0	9	6
pmb0891	Cis-Zeatin-7-N-glucoside	Alkaloids	Alkaloids	38165-56-9	1.2225	9.60645e-12	6.6382	5.29363	0.0969127	0.137899	0.797449	0.0145992	0.02605	9	6
Lmyp000435	Nicotine-N-glucuronide	Alkaloids	Alkaloids	152306-59-7	1.21703	1.91859e-11	6.72602	4.77005	0.205008	0.11449	0.709193	0.0304798	0.0240018	9	6
YC512113	Cotinine-glucoside	Alkaloids	Alkaloids	-	1.21485	3.0376e-11	6.70406	4.7191	0.216306	0.118866	0.703917	0.0322649	0.0251884	9	6
pmp001186	7-Hydroxy-1-(3,4-dihydroxyphenyl)-N2,N3-bis(4-hydroxyphenethyl)-6,8-dimethoxy-1,2-dihydronaphthalene-2,3-dicarboxamide	Alkaloids	Alkaloids	-	1.21229	5.84774e-11	4.56176	0.954243	0.451464	0	0.209183	0.0989671	0	9	6
mws0102	Indole-5-carboxylic acid*	Alkaloids	Plumerane	1670-81-1	1.21128	7.71806e-10	5.0615	6.64612	0.23795	0.0670048	1.31307	0.0470118	0.0100818	9	6
pma6298	3-Hydroxypyridine	Alkaloids	Alkaloids	109-00-2	1.20593	2.03884e-10	5.30118	0.954243	0.600921	0	0.180006	0.113356	0	9	6
mws1417	Indole-3-carboxylic acid*	Alkaloids	Plumerane	771-50-6	1.20488	2.39186e-09	5.03866	6.66021	0.270151	0.0532078	1.32182	0.0536157	0.00798891	9	6
pmb0813	1-Methoxyindole-3-carbaldehyde	Alkaloids	Plumerane	67282-55-7	1.17981	6.42652e-08	4.39619	4.80819	0.0801632	0.0551695	1.09372	0.0182347	0.0114741	9	6
YC512115	Nicotine-N-glucoside	Alkaloids	Alkaloids	911474-72-1	1.1787	9.5831e-08	7.5305	6.47726	0.0828592	0.286738	0.860137	0.0110031	0.0442685	9	6
MWSmce548	Betaine	Alkaloids	Alkaloids	107-43-7	1.17857	9.45912e-08	6.138	7.52837	0.310867	0.0862569	1.22652	0.0506463	0.0114576	9	6
pme2433	Diethanolamine	Alkaloids	Alkaloids	111-42-2	1.17823	4.86652e-08	3.92663	4.93519	0.209698	0.0763536	1.25685	0.053404	0.0154713	9	6
mws1383	Lumichrome	Alkaloids	Alkaloids	1086-80-2	1.17343	2.40263e-07	4.21718	4.80424	0.124223	0.096026	1.13921	0.0294564	0.0199878	9	6
Lmyp001840	6-Hydroxy-N-methylmyosmine	Alkaloids	Alkaloids	68104-57-4	1.15692	3.97361e-07	5.10167	6.38329	0.310159	0.150025	1.25122	0.0607956	0.0235028	9	6
Hmgp006701	Lyciumamide A	Alkaloids	Phenolamine	-	1.15321	4.43984e-07	6.92811	6.04258	0.193281	0.161582	0.872183	0.0278981	0.0267406	9	6
mws1433	N-Feruloyltyramine	Alkaloids	Phenolamine	66648-43-9	1.14728	4.53594e-07	7.48991	5.84527	0.127576	0.520871	0.780419	0.0170331	0.0891098	9	6
pmp000966	Stachydrine	Alkaloids	Pyrrole alkaloids	471-87-4	1.14219	2.17572e-06	6.47941	7.13278	0.165162	0.135927	1.10084	0.0254903	0.0190566	9	6
pme0489	N-Methylnicotinamide	Alkaloids	Alkaloids	114-33-0	1.13873	2.21301e-06	6.17758	7.31978	0.337104	0.0928209	1.18489	0.0545688	0.0126808	9	6
pmc0682	4-Aminoindole	Alkaloids	Plumerane	5192-23-4	1.1374	1.73679e-06	5.96699	5.26128	0.166025	0.159558	0.881731	0.0278238	0.0303268	9	6
pmf0323	Cotinine; (S)-1-Methyl-5-(3-pyridinyl)-2-pyrrolidinone	Alkaloids	Alkaloids	486-56-6	1.13404	1.87129e-06	6.25002	7.4726	0.353578	0.107652	1.19561	0.0565722	0.0144062	9	6
mws1373	β-Nicotyrine	Alkaloids	Alkaloids	487-19-4	1.12479	3.52149e-06	5.77115	5.12429	0.193727	0.080483	0.887914	0.0335682	0.0157062	9	6
pmp001253	Cannabisin F	Alkaloids	Phenolamine	163136-19-4	1.12136	3.24832e-06	6.60273	5.83452	0.177631	0.204823	0.883652	0.0269026	0.0351054	9	6
YC512116	3'-Hydroxycotinine	Alkaloids	Alkaloids	205246-48-6	1.11407	6.57941e-06	6.66969	7.26183	0.158636	0.149647	1.08878	0.0237846	0.0206073	9	6
mws0103	Indole-3-carboxaldehyde	Alkaloids	Plumerane	487-89-8	1.10886	6.16442e-06	6.4514	7.25954	0.258279	0.0924675	1.12527	0.0400346	0.0127374	9	6
Hmgp006095	Lyciumamide C	Alkaloids	Phenolamine	-	1.09653	8.8586e-06	4.71642	3.67902	0.250744	0.320793	0.780044	0.053164	0.0871952	9	6
MWSmce340	L-Praziquanamine	Alkaloids	Alkaloids	99746-73-3	1.0761	2.38323e-05	5.73536	6.41286	0.237042	0.12386	1.11813	0.04133	0.0193143	9	6
pmb0501	Agmatine	Alkaloids	Phenolamine	306-60-5	1.07571	3.34655e-05	5.56583	6.14385	0.0943011	0.260318	1.10385	0.0169429	0.0423705	9	6
pmb1096	Indole	Alkaloids	Plumerane	120-72-9	1.07515	2.62117e-05	5.47476	5.8241	0.116741	0.08192	1.06381	0.0213235	0.0140657	9	6
pmp001287	N-Benzylmethylene isomethylamine	Alkaloids	Alkaloids	-	1.07208	4.26952e-05	7.47159	7.71234	0.0912293	0.0403599	1.03222	0.0122102	0.00523316	9	6
Hmjp006104	N-Cis-Feruloyl-3'-O-methyldopamine	Alkaloids	Alkaloids	-	1.06847	2.78338e-05	7.35773	5.62499	0.279723	0.764751	0.764501	0.0380175	0.135956	9	6
GQ512004	N1-Dihydrocaffeoyl-N10-coumaroyl spermidine	Alkaloids	Phenolamine	-	1.06615	2.83712e-05	4.75546	0.954243	1.4642	0	0.200663	0.307899	0	9	6
pme2244	3-Indolepropionic acid	Alkaloids	Plumerane	830-96-6	1.06147	5.14464e-05	4.36864	4.82957	0.173784	0.0927198	1.10551	0.0397798	0.0191984	9	6
pmn001723	Lycibarbarspermidine A*	Alkaloids	Alkaloids	-	1.05979	3.84497e-05	4.02366	0.954243	1.21913	0	0.237158	0.302991	0	9	6
pmp001254	Grossamide	Alkaloids	Alkaloids	80510-06-1	1.05953	3.8282e-05	7.12292	6.16128	0.278424	0.330423	0.864994	0.0390884	0.053629	9	6
pme2693	N-Acetylputrescine	Alkaloids	Phenolamine	18233-70-0	1.05591	6.7642e-05	5.5941	6.13757	0.0877756	0.267266	1.09715	0.0156907	0.0435459	9	6
pmp001190	(5-8)-Hydroxy-1-(hydroxylmethoxyphenyl)-N2,N3-bis(4-hydroxyphenethyl)-(5-8)-dimethoxy-1,2-dihydronaphthalene-2,3-dicarboxamide	Alkaloids	Alkaloids	-	1.03675	8.23173e-05	5.79441	4.85747	0.352004	0.247358	0.838303	0.0607489	0.0509232	9	6
mws1138	Betanin (Betanidin-5-O-glucoside)	Alkaloids	Alkaloids	7659-95-2	1.03195	8.671e-05	5.48971	2.44506	0.245669	1.63503	0.445389	0.0447508	0.668709	9	6
pmp001187	1-(Dihydroxyphenyl)-N2,N3-bis(4-hydroxyphenethyl)-(5-8)-dimethoxy-1,2dihydronaphthalene-2,3-dicarboxamide	Alkaloids	Alkaloids	-	1.03175	8.95101e-05	6.42252	5.41859	0.3033	0.394983	0.843686	0.0472245	0.0728941	9	6
HJAP050	N-Feruloyl-3-methoxytyramine	Alkaloids	Phenolamine	78510-19-7	1.01871	0.000117223	6.18679	2.69708	0.346743	1.92067	0.435942	0.0560458	0.71213	9	6
pme2853	Hexanoyl-L-glycine	Amino acids and derivatives	Amino acids and derivatives	24003-67-6	1.23534	1.5507e-20	0.954243	4.75609	0	0.108671	4.98415	0	0.0228488	9	6
mws1550	S-Allyl-L-cysteine	Amino acids and derivatives	Amino acids and derivatives	21593-77-1	1.23148	2.02584e-14	4.88516	0.954243	0.263515	0	0.195335	0.0539419	0	9	6
pme0008	L-Citrulline	Amino acids and derivatives	Amino acids and derivatives	372-75-8	1.21787	1.29414e-10	4.29292	5.71966	0.118091	0.1886	1.33235	0.0275083	0.0329741	9	6
MWSmce609	L-Aspartic acid	Amino acids and derivatives	Amino acids and derivatives	56-84-8	1.21516	1.49718e-10	4.9182	6.59578	0.20935	0.108555	1.3411	0.0425665	0.0164582	9	6
mws4134	Oxiglutatione	Amino acids and derivatives	Amino acids and derivatives	27025-41-8	1.21381	3.70977e-11	3.87694	0.954243	0.352793	0	0.246133	0.0909978	0	9	6
pmb0962	L-Lysine-Butanoic Acid	Amino acids and derivatives	Amino acids and derivatives	80407-71-2	1.2101	6.25546e-10	4.28486	6.28026	0.257757	0.198605	1.46569	0.0601553	0.0316237	9	6
pme0010	L-Serine	Amino acids and derivatives	Amino acids and derivatives	56-45-1	1.20876	5.54509e-10	5.35216	6.18072	0.110338	0.0718864	1.15481	0.0206155	0.0116307	9	6
mws1050	O-Acetylserine	Amino acids and derivatives	Amino acids and derivatives	5147-00-2	1.18432	3.0128e-08	4.66953	5.88196	0.143538	0.261933	1.25965	0.0307394	0.0445316	9	6
pmb0464	L-Aspartic acid-O-diglucoside	Amino acids and derivatives	Amino acids and derivatives	-	1.17947	2.43223e-08	6.97849	4.31832	0.198018	0.639557	0.618804	0.0283755	0.148103	9	6
pme3388	Homoarginine	Amino acids and derivatives	Amino acids and derivatives	156-86-5	1.16837	1.98312e-07	4.68445	5.55146	0.193832	0.106946	1.18508	0.0413777	0.0192645	9	6
mws0221	L-Cystine	Amino acids and derivatives	Amino acids and derivatives	56-89-3	1.16472	3.69364e-07	5.12746	3.99625	0.253737	0.180797	0.779382	0.0494859	0.0452416	9	6
Lmhp002001	L-Valyl-L-Phenylalanine	Amino acids and derivatives	Amino acids and derivatives	3918-92-1	1.15934	5.67526e-07	5.32422	6.6201	0.344824	0.0422903	1.24339	0.0647652	0.00638816	9	6
pme0137	N-Acetyl-L-Glutamine	Amino acids and derivatives	Amino acids and derivatives	2490-97-3	1.15709	1.97145e-07	6.53072	6.12713	0.0754389	0.0798908	0.938202	0.0115514	0.0130389	9	6
Zmdp002216	L-γ-Glutamyl-L-leucine	Amino acids and derivatives	Amino acids and derivatives	2566-39-4	1.15605	7.45505e-07	4.87972	6.54932	0.377449	0.326476	1.34215	0.0773506	0.0498488	9	6
pme0120	5-Aminovaleric acid	Amino acids and derivatives	Amino acids and derivatives	660-88-8	1.14784	5.6959e-07	4.81239	5.99406	0.165088	0.340841	1.24555	0.0343048	0.0568632	9	6
ML10181668	Cycloleucine	Amino acids and derivatives	Amino acids and derivatives	52-52-8	1.13634	2.48578e-06	4.80506	6.0095	0.353235	0.129108	1.25066	0.0735132	0.0214839	9	6
Rfmb318	D-Proline betaine	Amino acids and derivatives	Amino acids and derivatives	1195-94-4	1.11472	8.42519e-06	6.5403	7.15556	0.188802	0.117752	1.09407	0.0288675	0.0164561	9	6
Zmzn000113	L-threo-3-Methylaspartate	Amino acids and derivatives	Amino acids and derivatives	6061-13-8	1.11427	9.15817e-06	5.38082	6.18707	0.2647	0.107683	1.14984	0.0491932	0.0174045	9	6
Zmdp001647	γ-Glutamyl-L-valine	Amino acids and derivatives	Amino acids and derivatives	-	1.11248	9.19239e-06	4.77516	5.77732	0.275	0.265065	1.20987	0.0575898	0.0458803	9	6
pme1712	L-Saccharopine	Amino acids and derivatives	Amino acids and derivatives	997-68-2	1.10473	1.15356e-05	4.93701	5.75373	0.283078	0.0668875	1.16543	0.0573379	0.0116251	9	6
pme0026	L-Lysine	Amino acids and derivatives	Amino acids and derivatives	56-87-1	1.1041	1.04649e-05	6.63338	7.26058	0.210947	0.0748496	1.09455	0.0318009	0.010309	9	6
pme2679	L-Allo-isoleucine	Amino acids and derivatives	Amino acids and derivatives	1509-34-8	1.10112	1.54126e-05	6.42391	7.47172	0.26254	0.347482	1.16311	0.0408692	0.0465063	9	6
mws4176	L-Alanyl-L-Phenylalanine	Amino acids and derivatives	Amino acids and derivatives	3061-90-3	1.09868	1.7063e-05	5.28607	6.01817	0.263128	0.0653539	1.1385	0.0497778	0.0108594	9	6
pme2559	N-Acetyl-L-Aspartic Acid	Amino acids and derivatives	Amino acids and derivatives	997-55-7	1.09859	1.25166e-05	4.53234	6.04678	0.488884	0.284737	1.33414	0.107866	0.0470891	9	6
Rfmb320	1-Methylpiperidine-2-carboxylic acid	Amino acids and derivatives	Amino acids and derivatives	7730-87-2	1.09807	1.8314e-05	6.84838	7.40415	0.18208	0.119104	1.08115	0.0265873	0.0160861	9	6
Lmhp001670	L-Valyl-L-Leucine	Amino acids and derivatives	Amino acids and derivatives	3989-97-7	1.0913	2.22429e-05	5.89887	6.90343	0.362673	0.133342	1.1703	0.0614818	0.0193153	9	6
pme0278	2,6-Diaminooimelic acid	Amino acids and derivatives	Amino acids and derivatives	583-93-7	1.09006	1.09654e-05	4.53827	5.5048	0.221871	0.324435	1.21297	0.0488888	0.0589369	9	6
mws0282	L-Tryptophan	Amino acids and derivatives	Amino acids and derivatives	73-22-3	1.08357	2.16073e-05	7.07969	7.41287	0.112149	0.0695601	1.04706	0.0158409	0.0093837	9	6
pme0193	L-Glutamine	Amino acids and derivatives	Amino acids and derivatives	56-85-9	1.07917	2.94125e-05	6.68473	7.23843	0.204033	0.0818754	1.08283	0.0305222	0.0113112	9	6
Lmrj002793	Cyclo(Phe-Glu)	Amino acids and derivatives	Amino acids and derivatives	-	1.07459	3.03478e-05	4.49663	4.95606	0.0821075	0.200014	1.10217	0.0182598	0.0403574	9	6
NK10251888	NG,NG-Dimethyl-L-arginine	Amino acids and derivatives	Amino acids and derivatives	30315-93-6	1.07242	4.4518e-05	5.497	5.95216	0.149533	0.134546	1.0828	0.0272027	0.0226046	9	6
pme0021	L-Phenylalanine	Amino acids and derivatives	Amino acids and derivatives	63-91-2	1.07218	4.42828e-05	5.81413	6.10744	0.111057	0.0511361	1.05045	0.0191011	0.00837276	9	6
mws5035	L-Leucyl-L-phenylalanine	Amino acids and derivatives	Amino acids and derivatives	56217-82-4	1.06138	7.0138e-05	5.26474	5.97591	0.293916	0.0793693	1.13508	0.0558274	0.0132815	9	6
pmb2855	L-Glutamine-O-glycoside	Amino acids and derivatives	Amino acids and derivatives	-	1.06048	6.28713e-05	7.02419	2.91971	0.206926	2.15325	0.415665	0.0294591	0.737487	9	6
mws0260	L-Arginine	Amino acids and derivatives	Amino acids and derivatives	74-79-3	1.04597	0.000107455	5.70085	6.4307	0.313097	0.0988636	1.12802	0.0549212	0.0153737	9	6
mws5041	L-Glycyl-L-isoleucine*	Amino acids and derivatives	Amino acids and derivatives	19461-38-2	1.03539	0.000156388	5.52382	6.1849	0.168404	0.320836	1.11968	0.0304868	0.051874	9	6
mws5042	L-Glycyl-L-phenylalanine	Amino acids and derivatives	Amino acids and derivatives	721-66-4	1.03461	0.000159121	5.36028	6.0847	0.225128	0.31254	1.13515	0.0419993	0.0513649	9	6
Zmjp000182	N-Monomethyl-L-arginine	Amino acids and derivatives	Amino acids and derivatives	17035-90-4	1.03332	0.000166257	5.19195	5.54422	0.0935382	0.169369	1.06785	0.018016	0.0305487	9	6
Zmdn001564	γ-Glutamylphenylalanine	Amino acids and derivatives	Amino acids and derivatives	7432-24-8	1.0283	0.000172893	5.51488	6.26792	0.313293	0.199253	1.13655	0.0568086	0.0317894	9	6
mws0736	N-Glycyl-L-leucine*	Amino acids and derivatives	Amino acids and derivatives	869-19-2	1.02779	0.000200151	5.55087	6.32439	0.253718	0.333862	1.13935	0.0457077	0.0527897	9	6
Lmrj002698	Cyclo(Pro-Val)	Amino acids and derivatives	Amino acids and derivatives	5654-87-5	1.02498	0.000195653	4.28993	5.08399	0.24766	0.355982	1.1851	0.0577306	0.0700203	9	6
Lmrj001341	Cyclo(Ser-Pro)	Amino acids and derivatives	Amino acids and derivatives	-	1.02463	0.000213442	4.96872	5.59929	0.262439	0.185451	1.12691	0.0528182	0.0331204	9	6
mws1375	Nicotianamine	Amino acids and derivatives	Amino acids and derivatives	34441-14-0	1.022	8.87068e-05	4.19593	4.77523	0.135721	0.267003	1.13806	0.0323459	0.0559142	9	6
Zmyn000155	N-α-Acetyl-L-ornithine	Amino acids and derivatives	Amino acids and derivatives	6205-08-9	1.0132	0.000270893	4.03841	4.81451	0.370863	0.105349	1.19218	0.091834	0.0218817	9	6
pme0066	Guanidinoacetate	Amino acids and derivatives	Amino acids and derivatives	352-97-6	1.01259	0.000174504	3.48958	4.03874	0.223395	0.158111	1.15737	0.0640176	0.0391487	9	6
Hmln002189	Quercetin-3-O-(6''-malonyl)galactoside	Flavonoids	Flavonols	-	1.2363	7.73942e-20	6.14492	0.954243	0.132756	0	0.15529	0.0216042	0	9	6
Lmyp004617	Pinocembrin-7-O-glucoside (Pinocembroside)	Flavonoids	Flavonoid	75829-43-5	1.23629	2.67555e-20	4.97906	0.954243	0.0948523	0	0.191651	0.0190502	0	9	6
Lmbp002592	Kaempferol-3,7-di-O-glucoside	Flavonoids	Flavonoid	-	1.23623	5.12582e-20	6.51603	0.954243	0.137804	0	0.146445	0.0211484	0	9	6
mws1179	Naringenin-7-O-glucoside (Prunin)	Flavonoids	Dihydroflavone	529-55-5	1.23621	1.20869e-22	5.47466	0.954243	0.0702987	0	0.174302	0.0128407	0	9	6
pma0760	3'-O-Methyltricetin-7-O-(6''-malonyl)glucoside	Flavonoids	Flavonoid	-	1.23613	2.44305e-19	5.54162	0.954243	0.12819	0	0.172196	0.0231322	0	9	6
pmb0565	Syringetin-3-O-glucoside	Flavonoids	Flavonoid	40039-49-4	1.2361	1.50271e-20	4.90635	0.954243	0.0890916	0	0.194491	0.0181584	0	9	6
Lmqn001795	5-Hydroxy-7-methoxyflavone	Flavonoids	Flavonoid	-	1.23605	7.1465e-20	4.80488	0.954243	0.0978806	0	0.198599	0.0203711	0	9	6
pmb2970	Hesperetin-5,7-di-O-glucoside	Flavonoids	Dihydroflavonol	-	1.23605	1.86889e-18	5.06427	0.954243	0.134349	0	0.188427	0.0265289	0	9	6
Lmwp004293	Quercetin-3-O-(2'''-p-coumaroyl)sophoroside-7-O-glucoside	Flavonoids	Flavonols	-	1.23602	7.58024e-23	5.63653	0.954243	0.0702476	0	0.169296	0.0124629	0	9	6
Hmln002199	Quercetin-3-O-(6''-acetyl)galactoside	Flavonoids	Flavonols	-	1.23602	2.87872e-19	5.91706	0.954243	0.140446	0	0.16127	0.0237357	0	9	6
HJN090	Butin-7-O-glucoside	Flavonoids	Flavonoid	-	1.236	4.01281e-21	5.654	0.954243	0.0957044	0	0.168773	0.0169268	0	9	6
mws0045	Quercetin-3-O-rhamnoside(Quercitrin)	Flavonoids	Flavonols	522-12-3	1.23596	1.12757e-21	5.60174	0.954243	0.0858291	0	0.170347	0.0153219	0	9	6
pma0791	Naringenin-7-O-(6''-malonyl)glucoside	Flavonoids	Flavanols	-	1.23588	2.2355e-18	5.18489	0.954243	0.140215	0	0.184043	0.0270431	0	9	6
pmp000589	Quercetin-7-O-(6''-malonyl)glucoside	Flavonoids	Flavonols	-	1.23584	5.88869e-18	5.10258	0.954243	0.148149	0	0.187012	0.0290342	0	9	6
Lmdp004892	Kaempferol-3-O-(6''-malonyl)galactoside*	Flavonoids	Flavonols	-	1.2357	1.81089e-17	5.88523	0.954243	0.192042	0	0.162142	0.0326312	0	9	6
Lnrp102163	Quercetin-3-O-rutinoside-7-O-rhamnoside	Flavonoids	Flavonols	-	1.23567	3.79969e-22	6.19784	0.954243	0.08906	0	0.153964	0.0143695	0	9	6
pmb0608	Chrysoeriol-7-O-(6''-malonyl)glucoside	Flavonoids	Flavonoid	-	1.23562	1.9883e-17	4.7522	0.954243	0.148986	0	0.2008	0.0313509	0	9	6
Lmmp003817	Kaempferol-3-O-(6''-malonyl)glucoside*	Flavonoids	Flavonols	-	1.23558	2.67609e-17	5.86743	0.954243	0.197204	0	0.162634	0.0336099	0	9	6
pmb3041	Tricin-7-O-saccharic acid	Flavonoids	Flavonoid	-	1.23546	7.30565e-19	6.52965	0.954243	0.169521	0	0.14614	0.0259618	0	9	6
Zmhp005139	Tamarixetin-3-O-(6''-malonyl)glucoside	Flavonoids	Flavonoid	-	1.23541	4.16097e-18	5.55987	0.954243	0.160134	0	0.17163	0.0288017	0	9	6
pmn001644	Quercetin-3-O-(2''-acetyl)glucuronide	Flavonoids	Flavonols	-	1.2354	1.22806e-18	4.72044	0.954243	0.119189	0	0.202151	0.0252496	0	9	6
HJAP064	Isorhamnetin-3-O-(6''-malonylglucoside)	Flavonoids	Flavonoid	-	1.23529	3.58573e-18	5.55187	0.954243	0.158032	0	0.171878	0.0284646	0	9	6
pmp000383	Liquiritigenin-4'-O-Glucoside (Liquiritin)	Flavonoids	Dihydroflavone	551-15-5	1.23526	1.1374e-19	5.51418	0.954243	0.120135	0	0.173053	0.0217865	0	9	6
Hmdp001950	2',7-Dihydroxy-3',4'-dimethoxyisoflavan	Flavonoids	Isoflavones	52250-35-8	1.23518	6.1559e-21	7.11412	0.954243	0.129639	0	0.134134	0.0182228	0	9	6
pmp000384	Isoliquiritin	Flavonoids	Chalcones	5041-81-6	1.23505	1.48907e-19	5.39608	0.954243	0.119477	0	0.17684	0.0221415	0	9	6
mws4183	Quercetin-3-O-arabinoside (Guaijaverin)	Flavonoids	Flavonols	22255-13-6	1.23502	1.99943e-18	5.87272	0.954243	0.161615	0	0.162487	0.0275197	0	9	6
Lmfn004036	Morin-3-O-lyxoside*	Flavonoids	Flavonols	-	1.23489	3.65798e-18	5.91187	0.954243	0.170668	0	0.161411	0.0288688	0	9	6
pmb0618	Hesperetin-8-C-glucoside-3'-O-glucoside	Flavonoids	Flavonoid carbonoside	-	1.23486	2.03118e-17	6.52417	0.954243	0.218857	0	0.146263	0.0335455	0	9	6
pmb2979	Hesperetin-7-O-(6''-malonyl)glucoside	Flavonoids	Dihydroflavonol	-	1.23478	2.47685e-20	5.3746	0.954243	0.103557	0	0.177547	0.0192678	0	9	6
Lmfn004065	Morin-3-O-arabinoside*	Flavonoids	Flavonols	-	1.23477	2.9262e-18	5.94436	0.954243	0.168855	0	0.160529	0.028406	0	9	6
pmb0580	Chrysin-5-O-glucoside (Toringin)*	Flavonoids	Flavonoid	1329-10-8	1.23473	1.1322e-17	5.0626	0.954243	0.15431	0	0.188488	0.0304803	0	9	6
Lmmn003398	Kaempferol-3-O-(6''-acetyl)glucoside	Flavonoids	Flavonols	-	1.23468	4.37831e-16	5.5596	0.954243	0.22939	0	0.171639	0.0412602	0	9	6
Lmtn002997	Mearnsetin-3-O-glucoside	Flavonoids	Flavonoid	-	1.23458	1.20315e-15	5.47683	0.954243	0.243589	0	0.174232	0.0444762	0	9	6
pmp001105	Kaempferol-3-O-neohesperidoside-7-O-glucoside	Flavonoids	Flavonols	-	1.23453	1.05167e-16	6.42068	0.954243	0.243864	0	0.14862	0.037981	0	9	6
Lmlp005236	Dihydrokaempferol-3-O-glucoside	Flavonoids	Dihydroflavonol	1049-08-8	1.23447	2.71565e-17	5.1554	0.954243	0.168816	0	0.185096	0.0327454	0	9	6
Lmzn001875	Naringenin-7-O-Rutinoside-4'-O-glucoside	Flavonoids	Flavonoid	-	1.23446	1.69139e-17	5.06083	0.954243	0.159095	0	0.188554	0.0314365	0	9	6
Li512111	Isorhamnetin-3-O-(6''-acetylglucoside)	Flavonoids	Flavonols	-	1.23435	1.21121e-16	5.30908	0.954243	0.196406	0	0.179738	0.0369942	0	9	6
pmp000596	Quercetin-3-O-(2''-O-galactosyl)glucoside	Flavonoids	Flavonols	56782-99-1	1.23425	2.64266e-18	4.93026	0.954243	0.133487	0	0.193548	0.0270751	0	9	6
Lmsp004045	Isorhamnetin-3-O-glucoside-7-O-rhamnoside*	Flavonoids	Flavonols	-	1.23415	5.603e-17	4.86589	0.954243	0.166221	0	0.196109	0.0341604	0	9	6
Hmpp003270	Luteolin-4'-O-glucoside*	Flavonoids	Flavonoid	6920-38-3	1.23405	3.18229e-18	5.88472	0.954243	0.16792	0	0.162156	0.0285349	0	9	6
Cmsp004086	Dihydrokaempferide	Flavonoids	Flavonols	137225-59-3	1.23401	1.85106e-17	5.39918	0.954243	0.173406	0	0.176739	0.0321171	0	9	6
Hmmp002266	Apigenin-7-O-rutinoside-4'-O-rutinoside	Flavonoids	Flavonoid	-	1.2339	2.13776e-15	4.61774	0.954243	0.206295	0	0.206647	0.0446745	0	9	6
pmn001642	Kaempferol-3-O-(2''-O-acetyl)glucuronide	Flavonoids	Flavonols	-	1.2338	3.56637e-15	5.19709	0.954243	0.248579	0	0.183611	0.0478305	0	9	6
Lmtp004044	Quercetin-3-O-apiosyl(1→2)galactoside*	Flavonoids	Flavonols	-	1.23377	3.00867e-17	5.78537	0.954243	0.195671	0	0.164941	0.0338217	0	9	6
HJN087	Naringenin-4'-O-glucoside	Flavonoids	Flavonoid	-	1.23372	4.50862e-17	5.18299	0.954243	0.176706	0	0.18411	0.0340934	0	9	6
pmb0624	Isoorientin-7-O-glucoside	Flavonoids	Flavonoid carbonoside	-	1.23325	3.11627e-15	6.08183	0.954243	0.297291	0	0.156901	0.0488819	0	9	6
pmp000126	Luteolin-6,8-di-C-glucoside	Flavonoids	Flavonoid carbonoside	29428-58-8	1.23296	4.44136e-15	5.86166	0.954243	0.292445	0	0.162794	0.0498911	0	9	6
Lmtn002796	Aromadendrin-7-O-glucoside	Flavonoids	Flavonoid	28189-90-4	1.2328	4.61793e-16	5.41531	0.954243	0.223121	0	0.176212	0.0412018	0	9	6
pmb3042	Tricin-5-O-Glucoside	Flavonoids	Flavonoid	32769-00-9	1.23278	1.49152e-14	5.68017	0.954243	0.309368	0	0.167995	0.0544646	0	9	6
Xmyp004945	Kaempferol-3-O-(6''-Rhamnosyl-2''-Glucosyl)Glucoside (Camelliaside A)	Flavonoids	Flavonoid	135095-52-2	1.23257	2.17427e-16	5.24339	0.954243	0.202388	0	0.181989	0.0385987	0	9	6
pmb0639	Apigenin-8-C-glucoside-7-O-Sophoroside	Flavonoids	Flavonoid carbonoside	-	1.23244	4.55597e-15	5.1076	0.954243	0.247998	0	0.186828	0.0485547	0	9	6
Lmjp002596	Quercetin-3-O-sambubioside*	Flavonoids	Flavonols	83048-35-5	1.23238	4.12752e-16	5.7904	0.954243	0.23979	0	0.164797	0.0414117	0	9	6
Lmlp003531	Luteolin-3'-O-glucoside*	Flavonoids	Flavonoid	5154-41-6	1.23236	1.59441e-16	5.99779	0.954243	0.232349	0	0.159099	0.0387391	0	9	6
Zmpn004068	Phloretin-2'-O-(6''-O-xylosyl)glucoside	Flavonoids	Chalcones	-	1.23216	5.6269e-15	4.26481	0.954243	0.200936	0	0.223748	0.0471148	0	9	6
Zmcp003989	Kaempferol-3-O-rhamnosyl(1→2)glucoside	Flavonoids	Flavonoid	-	1.23208	6.7899e-15	5.03796	0.954243	0.251499	0	0.18941	0.0499207	0	9	6
pmb3023	Eriodictyol-8-C-glucoside	Flavonoids	Dihydroflavone	1023271-51-3	1.23207	1.27718e-15	5.07644	0.954243	0.223052	0	0.187975	0.0439386	0	9	6
Zmhp003322	Isovitexin-2''-O-(6'''-p-coumaroyl)glucoside	Flavonoids	Flavonoid	-	1.23201	1.27954e-15	5.30357	0.954243	0.235375	0	0.179925	0.0443805	0	9	6
Hmcp001629	Kaempferol-3-O-(6''-Malonyl)glucoside-7-O-Glucoside	Flavonoids	Flavonols	-	1.23192	7.6547e-14	4.57315	0.954243	0.269003	0	0.208662	0.0588223	0	9	6
Lmmp003903	Kaempferol-3-O-(2''-acetyl)glucoside	Flavonoids	Flavonols	-	1.23192	1.52998e-15	4.8859	0.954243	0.215736	0	0.195305	0.0441548	0	9	6
HJN086	Eriodictyol-3'-O-glucoside	Flavonoids	Dihydroflavone	-	1.23187	9.07415e-16	5.46089	0.954243	0.237489	0	0.174741	0.0434891	0	9	6
HJAP023	Kaempferol-6,8-di-C-glucoside-7-O-glucoside	Flavonoids	Flavonoid	-	1.23181	2.88888e-15	5.77676	0.954243	0.277968	0	0.165186	0.0481183	0	9	6
Lmmn004625	Dihydrokaempferol-7-O-glucoside	Flavonoids	Flavonols	-	1.23177	1.684e-15	5.42195	0.954243	0.246977	0	0.175996	0.0455513	0	9	6
pmp000588	Diosmetin-7-O-(6''-malonyl)glucoside	Flavonoids	Flavonoid	-	1.23174	3.44752e-14	4.18435	0.954243	0.225664	0	0.22805	0.0539305	0	9	6
mws0048	Apigenin-8-C-Glucoside (Vitexin)	Flavonoids	Flavonoid carbonoside	3681-93-4	1.23157	1.02965e-13	4.47099	0.954243	0.267511	0	0.21343	0.0598326	0	9	6
Lmyp005932	Apigenin-6-C-fucoside	Flavonoids	Flavonoid carbonoside	-	1.23155	2.51391e-14	0.954243	4.47363	0	0.303472	4.68815	0	0.0678356	9	6
Lmqp002170	Kaempferol-3-O-sophorotrioside	Flavonoids	Flavonols	80714-53-0	1.23091	9.77441e-15	5.35868	0.954243	0.279023	0	0.178074	0.0520693	0	9	6
mws1608	Luteolin-6-C-glucoside (Isoorientin)	Flavonoids	Flavonoid carbonoside	4261-42-1	1.23082	1.64085e-15	4.67009	0.954243	0.205002	0	0.204331	0.0438967	0	9	6
Zmsp004363	Quercetin-3-O-(6''-acetyl)glucoside	Flavonoids	Flavonols	-	1.2307	2.1869e-15	5.18926	0.954243	0.238898	0	0.183888	0.0460371	0	9	6
pmb0619	Eriodictyol-6,8-di-C-glucoside-4'-O-glucoside	Flavonoids	Dihydroflavone	-	1.23051	1.65129e-14	5.07242	0.954243	0.271722	0	0.188124	0.0535684	0	9	6
HJN104	Dihydromyricetin-3-O-glucoside	Flavonoids	Dihydroflavonol	-	1.23029	1.63466e-15	5.35702	0.954243	0.242828	0	0.178129	0.0453289	0	9	6
Hmqp002870	Luteolin-7-O-Sophoroside-5-O-arabinoside	Flavonoids	Flavonoid	-	1.23024	1.11445e-14	4.2595	0.954243	0.211531	0	0.224027	0.049661	0	9	6
pme0321	Kaempferol-7-O-rhamnoside	Flavonoids	Flavonols	20196-89-8	1.23019	3.25144e-15	4.09777	0.954243	0.182858	0	0.232869	0.0446239	0	9	6
HJAP135	Pinocembrin-7-O-(6''-O-malonyl)glucoside	Flavonoids	Flavonoid	-	1.23	6.93888e-14	5.42419	0.954243	0.329735	0	0.175924	0.0607897	0	9	6
Lmln001951	Quercetin-3-O-(6''-O-arabinosyl)glucoside	Flavonoids	Flavonols	-	1.22905	2.27658e-13	4.07021	0.954243	0.252139	0	0.234445	0.0619473	0	9	6
Zmpn002440	3,4,2',4',6'-Pentahydroxychalcone	Flavonoids	Chalcones	14917-41-0	1.22882	6.17987e-14	4.57893	0.954243	0.264984	0	0.208399	0.0578703	0	9	6
pme2954	Quercetin	Flavonoids	Flavonols	117-39-5	1.22844	9.41149e-15	5.70521	0.954243	0.300094	0	0.167258	0.0525999	0	9	6
Hmcp001598	Isorhamnetin-3-O-(2''-O-xylosyl)glucoside	Flavonoids	Flavonols	-	1.22803	2.09423e-13	4.62985	0.954243	0.295494	0	0.206106	0.0638237	0	9	6
Lmfn003760	Quercetin-4'-O-glucuronide	Flavonoids	Flavonols	201463-36-7	1.228	1.96374e-14	5.04028	0.954243	0.273252	0	0.189323	0.0542137	0	9	6
Zmxp005470	Tricin-7-O-(6''-O-malonyl)glucoside	Flavonoids	Flavonoid	-	1.22793	4.85371e-13	5.52081	0.954243	0.392006	0	0.172845	0.0710051	0	9	6
pmb3006	Apigenin-7-O-glucoside(Cosmosiin)	Flavonoids	Flavonoid	578-74-5	1.22779	9.96817e-13	5.06467	0.954243	0.373267	0	0.188412	0.0737001	0	9	6
Lmlp006175	Isosalipurposide (Phlorizin Chalcone)	Flavonoids	Chalcones	4547-85-7	1.22723	3.32956e-13	4.83186	0.954243	0.323213	0	0.19749	0.0668921	0	9	6
Lmsp003939	Isorhamnetin-3-O-galactoide-7-O-rhamnoside*	Flavonoids	Flavonols	-	1.22676	8.72884e-13	4.76187	0.954243	0.342197	0	0.200393	0.0718619	0	9	6
Lmyp005841	Chrysin-7-O-glucoside*	Flavonoids	Flavonoid	31025-53-3	1.22668	3.35842e-13	4.77834	0.954243	0.318967	0	0.199702	0.0667526	0	9	6
Jmgn005927	2-hydroxynaringenin	Flavonoids	Flavonoid	-	1.22409	6.29388e-12	0.954243	4.52277	0	0.473655	4.73964	0	0.104727	9	6
Zmdp003457	Myricetin-3-O-galactoside-3'-O-rhamnoside*	Flavonoids	Flavonoid	-	1.22356	5.07357e-13	6.10036	0.954243	0.443287	0	0.156424	0.0726656	0	9	6
Lmyn005006	"Eriodictyol-7-O-(6""""-O-p-coumaroyl)glucoside"	Flavonoids	Dihydroflavone	-	1.22318	3.86596e-13	4.19102	0.954243	0.272961	0	0.227687	0.0651298	0	9	6
Hmcn002875	6-Hydroxyluteolin	Flavonoids	Flavonoid	18003-33-3	1.22273	5.44669e-13	4.86766	0.954243	0.338976	0	0.196037	0.0696383	0	9	6
Lmsp003790	Isorhamnetin-3-O-sophoroside-7-O-rhamnoside*	Flavonoids	Flavonols	41328-75-0	1.22261	2.21681e-12	5.53559	0.954243	0.442907	0	0.172383	0.0800108	0	9	6
Lmpp003930	Apigenin-7-O-(6''-p-Coumaryl)glucoside	Flavonoids	Flavonoid	-	1.22207	2.07787e-12	5.38038	0.954243	0.425735	0	0.177356	0.0791275	0	9	6
Lmmp002334	Quercetin-3-O-rutinoside-7-O-glucoside	Flavonoids	Flavonols	-	1.22141	4.95659e-12	6.78253	3.85666	0.261912	0.18842	0.568616	0.0386156	0.0488557	9	6
mws1326	Herbacetin	Flavonoids	Flavonols	527-95-7	1.21905	3.29902e-12	4.5004	0.954243	0.353691	0	0.212035	0.078591	0	9	6
mws2118	Phloretin-2'-O-glucoside (Phlorizin)	Flavonoids	Chalcones	60-81-1	1.21905	5.16259e-12	6.13295	4.05745	0.161942	0.17777	0.661582	0.0264053	0.0438133	9	6
mws1035	Kaempferol-3-O-robinoside-7-O-rhamnoside (Robinin)	Flavonoids	Flavonols	301-19-9	1.21776	6.11071e-12	5.24442	0.954243	0.449138	0	0.181954	0.0856411	0	9	6
Lmjp003655	6-C-MethylKaempferol-3-glucoside	Flavonoids	Flavonoid	-	1.21705	4.9272e-11	5.72608	4.41753	0.129968	0.121364	0.771476	0.0226976	0.0274733	9	6
pmp000579	Diosmetin-7-O-galactoside	Flavonoids	Flavonoid	-	1.21438	1.27367e-10	5.74311	4.4907	0.104953	0.163903	0.781928	0.0182746	0.0364984	9	6
pma0214	6-C-Methylquercetin-3-O-glucoside	Flavonoids	Flavonols	-	1.20787	1.09469e-09	6.46952	4.43727	0.235713	0.276725	0.685874	0.0364343	0.0623637	9	6
mws0463	Hesperetin	Flavonoids	Dihydroflavone	520-33-2	1.20564	2.0673e-10	4.41996	0.954243	0.479631	0	0.215894	0.108515	0	9	6
MWSHY0064	Isorhamnetin-3-O-neohespeidoside*	Flavonoids	Flavonoid	55033-90-4	1.20146	3.94963e-09	7.34791	5.40294	0.165618	0.377976	0.735303	0.0225395	0.0699575	9	6
HJN051	Tamarixetin-3-O-rutinoside	Flavonoids	Flavonoid	-	1.19947	4.40307e-09	6.61457	4.5816	0.248095	0.330477	0.692653	0.0375074	0.0721314	9	6
Lmsp004721	Tamarixetin-3-O-glucoside-7-O-rhamnoside	Flavonoids	Flavonoid	-	1.19857	5.30898e-09	7.34083	5.37028	0.15507	0.403416	0.731563	0.0211244	0.0751202	9	6
MWSHY0067	Quercetin-3-O-rutinoside (Rutin)	Flavonoids	Flavonoid	153-18-4	1.19822	2.77227e-09	7.23878	5.22058	0.0984648	0.417457	0.721196	0.0136024	0.0799638	9	6
Lmmp002463	Sexangularetin-3-O-glucoside-7-O-rhamnoside	Flavonoids	Flavonols	-	1.19796	7.7051e-09	7.34342	5.3698	0.158631	0.417535	0.73124	0.0216017	0.0777562	9	6
pmp001309	6-Hydroxykaempferol-7-O-glucoside	Flavonoids	Flavonols	-	1.19775	4.20798e-09	6.69269	4.84297	0.160661	0.359681	0.723621	0.0240055	0.0742686	9	6
Hmjp002999	Isorhamnetin-3-O-rutinoside (Narcissin)*	Flavonoids	Flavonoid	604-80-8	1.19694	8.39375e-09	7.34953	5.38739	0.165503	0.413882	0.733024	0.0225188	0.0768243	9	6
Lmjp002461	Quercetin-3-O-neohesperidoside*	Flavonoids	Flavonols	117611-67-3	1.19061	7.97584e-09	7.23748	5.26254	0.110466	0.44338	0.727124	0.015263	0.0842521	9	6
HJAP120	Rhamnetin-3-O-Rutinoside*	Flavonoids	Flavonoid	-	1.18799	2.85528e-08	7.34278	5.36274	0.157884	0.478115	0.730342	0.021502	0.0891549	9	6
pmn001583	Quercetin-3-O-robinobioside	Flavonoids	Flavonols	52525-35-6	1.18672	1.23811e-08	6.36797	4.267	0.0887933	0.500395	0.670072	0.0139437	0.117271	9	6
mws0066	Isorhamnetin	Flavonoids	Flavonols	480-19-3	1.1856	1.12992e-08	5.17736	3.86437	0.234645	0.114378	0.746398	0.0453214	0.0295981	9	6
pmb0665	Orientin-7-O-glucoside	Flavonoids	Flavonoid carbonoside	-	1.1842	1.92781e-08	7.10383	5.23472	0.104764	0.454411	0.736887	0.0147475	0.0868071	9	6
Lmmp003091	Quercetin-3-O-(4''-O-glucosyl)rhamnoside	Flavonoids	Flavonols	59262-54-3	1.18372	1.9701e-08	7.2419	5.2179	0.103361	0.496567	0.720516	0.0142727	0.0951661	9	6
Lmzp002365	Hesperetin-7-O-glucoside	Flavonoids	Flavonoid	31712-49-9	1.17742	3.60107e-08	5.95016	5.00567	0.184455	0.0952605	0.841266	0.031	0.0190305	9	6
mws2186	Avicularin(Quercetin-3-O-α-L-arabinofuranoside)	Flavonoids	Flavonols	572-30-5	1.17264	7.28284e-08	6.10931	1.48416	0.138065	1.29802	0.242934	0.0225991	0.874584	9	6
pmp001310	6-Hydroxykaempferol-3,6-O-Diglucoside	Flavonoids	Flavonols	-	1.1673	8.70075e-08	5.5691	4.38401	0.18798	0.243997	0.787204	0.0337542	0.0556561	9	6
pmp000593	Luteolin-7-O-rutinoside	Flavonoids	Flavonoid	3563-98-2	1.16672	2.76499e-07	6.45356	4.87378	0.12634	0.475491	0.755208	0.0195768	0.097561	9	6
Lmtp003677	Quercetin-3-O-sophoroside (Baimaside)	Flavonoids	Flavonols	18609-17-1	1.16631	1.35324e-07	5.54496	4.27757	0.236447	0.231752	0.771435	0.0426417	0.0541784	9	6
pme1598	Hesperetin-5-O-glucoside	Flavonoids	Dihydroflavonol	69651-80-5	1.16189	1.40974e-07	7.16223	4.73276	0.146794	0.703759	0.660795	0.0204956	0.148699	9	6
Hmcp001589	Isorhamnetin-3-O-rutinoside-4'-O-glucoside*	Flavonoids	Flavonols	111393-97-6	1.161	1.18008e-07	5.54166	1.39553	0.452911	1.08092	0.251825	0.0817285	0.774562	9	6
pmp000344	3',4',7-Trihydroxyflavone	Flavonoids	Flavonoid	2150-11-0	1.15948	2.10501e-07	4.69974	5.25949	0.10426	0.112871	1.1191	0.0221842	0.0214605	9	6
pme3514	Morin	Flavonoids	Flavonols	480-16-0	1.15721	1.43411e-07	6.96785	4.7992	0.320931	0.508491	0.688764	0.0460588	0.105953	9	6
mws0091	Quercetin-3-O-glucoside (Isoquercitrin)*	Flavonoids	Flavonols	482-35-9	1.15654	2.32804e-07	7.24039	4.79115	0.134919	0.746942	0.661725	0.0186343	0.1559	9	6
mws0061	Quercetin-3-O-galactoside (Hyperin)*	Flavonoids	Flavonols	482-36-0	1.15493	2.81945e-07	7.34743	4.94	0.13479	0.746508	0.672344	0.0183451	0.151115	9	6
Hmcp001578	Isorhamnetin-3,7-O-diglucoside	Flavonoids	Flavonols	6758-51-6	1.15391	3.00004e-07	5.59947	1.46347	0.347835	1.24734	0.261358	0.0621192	0.852317	9	6
Lmsp004670	Kaempferol-3-O-glucoside-7-O-rhamnoside*	Flavonoids	Flavonols	-	1.14924	1.02298e-06	6.78315	5.23066	0.108668	0.535853	0.771125	0.0160203	0.102445	9	6
MWSHY0080	Luteolin-7-O-neohesperidoside (Lonicerin)	Flavonoids	Flavonoid	25694-72-8	1.14878	1.11559e-06	6.77296	5.2094	0.111295	0.543552	0.769147	0.0164323	0.104341	9	6
mws0057	Eriodictyol-7-O-glucoside	Flavonoids	Dihydroflavone	38965-51-4	1.14687	8.01062e-07	4.86804	1.42282	0.279934	1.14778	0.292278	0.0575045	0.806692	9	6
MWSslk254	Kaempferol-3-O-glucorhamnoside*	Flavonoids	Flavonoid carbonoside	40437-72-7	1.14535	1.2283e-06	6.80054	5.17219	0.101529	0.575676	0.760556	0.0149295	0.111302	9	6
Lmjp002906	Rhamnetin-3-O-Glucoside*	Flavonoids	Flavonols	27875-34-9	1.14395	8.79538e-07	5.81942	4.53572	0.286103	0.269625	0.779411	0.0491635	0.0594447	9	6
mws0047	Apigenin-7-O-neohesperidoside (Rhoifolin)	Flavonoids	Flavonoid	17306-46-6	1.14161	6.05484e-07	5.37713	1.45755	0.400871	1.23285	0.271065	0.074551	0.845835	9	6
MWSHY0050	Kaempferol-3-O-rutinoside(Nicotiflorin)*	Flavonoids	Flavonoid	17650-84-9	1.14052	1.72852e-06	6.78781	5.14615	0.12541	0.592401	0.758146	0.0184757	0.115115	9	6
pme2459	Luteolin-7-O-glucoside (Cynaroside)*	Flavonoids	Flavonoid	5373-11-5	1.13987	1.66723e-06	7.36615	5.91501	0.148828	0.506473	0.802999	0.0202043	0.085625	9	6
MWSHY0061	Kaempferol-3-O-neohesperidoside*	Flavonoids	Flavonoid	32602-81-6	1.13567	2.37139e-06	6.76891	5.17717	0.143685	0.58439	0.764845	0.0212272	0.112878	9	6
MWS20150	luteolin-7-O-β-D-glucopyranoside*	Flavonoids	Flavonoid	-	1.13549	2.97066e-06	7.41345	5.78333	0.124234	0.620258	0.780113	0.016758	0.107249	9	6
pmb2999	Chrysoeriol-5-O-glucoside	Flavonoids	Flavonoid	-	1.13516	1.17706e-06	5.90417	4.29454	0.0987756	0.567222	0.727374	0.0167298	0.13208	9	6
Zmhp002640	6-Hydroxykaempferol 3-Rutinoside-6-glucoside	Flavonoids	Flavonoid	-	1.13452	1.99385e-06	6.7877	3.43176	0.264397	1.22522	0.505586	0.0389524	0.357023	9	6
Lmbp003668	Kaempferol-3-O-arabinoside	Flavonoids	Flavonoid	-	1.13442	3.66863e-06	4.99929	1.51873	0.134108	1.38272	0.30379	0.0268254	0.910441	9	6
Lmjp003044	Isorhamnetin-3-O-Glucoside*	Flavonoids	Flavonols	5041-82-7	1.12463	3.38124e-06	5.86745	4.63106	0.248869	0.37699	0.78928	0.0424152	0.0814047	9	6
Lmlp005572	Galangin-7-O-glucoside	Flavonoids	Flavonoid	-	1.1238	1.6434e-06	5.20205	1.50287	0.232241	1.34386	0.288899	0.044644	0.894194	9	6
Hmcp001509	Isorhamnetin-3-O-(2''-O-xylosyl)glucoside-7-O-glucoside	Flavonoids	Flavonols	-	1.12302	1.58279e-06	4.41945	1.3744	0.366007	1.02916	0.310988	0.0828172	0.74881	9	6
Hmcp002539	Isorhamnetin-3-O-rhamnoside	Flavonoids	Flavonols	-	1.11894	3.17118e-06	4.85308	1.468	0.356347	1.25844	0.302489	0.0734269	0.857251	9	6
Zmhp102730	6-Hydroxykaempferol 3,6-Diglucoside*	Flavonoids	Flavonoid	-	1.11594	5.32162e-06	6.96625	3.0246	0.201008	1.6134	0.43418	0.0288546	0.533426	9	6
Zmcp002666	Quercetin3,7-diglucoside	Flavonoids	Flavonoid	-	1.11364	6.06543e-06	6.97151	2.60382	0.207211	1.81341	0.373495	0.0297225	0.696441	9	6
Lmsp002982	Quercetin-3-O-sophoroside-7-O-rhamnoside	Flavonoids	Flavonols	-	1.10989	7.2453e-06	6.80483	3.0028	0.26011	1.58826	0.441275	0.0382243	0.528926	9	6
Lmhp206353	Tricin-4'-O-glucoside*	Flavonoids	Flavonoid	-	1.10424	9.98299e-06	5.89339	4.58034	0.370752	0.337086	0.777199	0.0629099	0.0735942	9	6
Hmcp002316	Isorhamnetin-3-O-arabinoside	Flavonoids	Flavonols	-	1.10237	5.0339e-06	4.87589	1.50756	0.238454	1.35534	0.309186	0.0489047	0.89903	9	6
Hmhp007382	Altisin*	Flavonoids	Flavonoid	-	1.10125	6.79595e-06	3.56868	5.96944	0.329363	0.928841	1.67273	0.0922928	0.155599	9	6
mws0914	Pinobanksin	Flavonoids	Dihydroflavonol	548-82-3	1.10116	5.4591e-06	5.22627	4.20837	0.286477	0.217837	0.805233	0.0548147	0.0517628	9	6
Zmxp003107	Luteolin-7,3'-di-O-glucoside	Flavonoids	Flavonoid	52187-80-1	1.10102	6.02972e-06	4.72337	1.49711	0.196034	1.32975	0.316958	0.0415031	0.888209	9	6
pmp001311	6-Hydroxykaempferol-7,6-O-Diglucoside*	Flavonoids	Flavonols	-	1.10093	1.16147e-05	7.03749	3.1614	0.174795	1.71572	0.449223	0.0248376	0.542708	9	6
Lmmp002755	Quercetin-7-O-rutinoside-4'-O-glucoside	Flavonoids	Flavonols	-	1.09166	8.72156e-06	6.1333	2.40817	0.210114	1.59547	0.392639	0.034258	0.662524	9	6
pmb0711	Quercetin-7-O-rutinoside*	Flavonoids	Flavonols	147714-62-3	1.08767	1.56195e-05	7.74907	6.79256	0.0921856	0.423587	0.876564	0.0118963	0.0623604	9	6
pmb0706	Quercetin-3-O-(6''-malonyl)glucosyl-5-O-glucoside	Flavonoids	Flavonols	-	1.08613	2.51307e-05	3.91553	0.954243	1.12693	0	0.243707	0.287811	0	9	6
Cwjp002681	Kaempferol-3-O-(2'''-p-Coumaroyl)sophoroside-7-O-Glucoside	Flavonoids	Flavonols	-	1.08244	2.37637e-05	3.67182	0.954243	1.02845	0	0.259883	0.280093	0	9	6
pme0376	Naringenin (5,7,4'-Trihydroxyflavanone)	Flavonoids	Dihydroflavone	480-41-1	1.08128	1.20725e-05	5.19825	4.18234	0.296139	0.258445	0.804568	0.0569691	0.0617943	9	6
pmb3012	Chrysoeriol-7-O-glucoside	Flavonoids	Flavonoid	19993-32-9	1.08102	2.40036e-05	4.5655	0.954243	1.36802	0	0.209011	0.299643	0	9	6
Lmsp004166	Quercetin-3-O-glucoside-7-O-rhamnoside*	Flavonoids	Flavonols	-	1.07958	2.20808e-05	7.74531	6.77757	0.0941454	0.444202	0.875055	0.0121552	0.06554	9	6
pmb0713	Tricin-7-O-(2''-O-glucosyl)glucoside	Flavonoids	Flavonoid	-	1.07551	2.49e-05	3.84345	0.954243	1.09849	0	0.248277	0.285809	0	9	6
pmp001314	6-Hydroxykaempferol-3-O-rutin-6-O-glucoside	Flavonoids	Flavonols	-	1.06616	2.3975e-05	4.9919	1.8979	0.171897	1.46636	0.380195	0.0344352	0.772624	9	6
Zmlp003063	Luteolin-7-O-(2''-O-rhamnosyl)rutinoside	Flavonoids	Flavonoid	-	1.05163	4.72573e-05	5.36033	1.99876	0.471791	1.6183	0.37288	0.0880153	0.80965	9	6
Lmmn004912	3-O-Methylquercetin	Flavonoids	Flavonols	1486-70-0	1.04891	5.97486e-05	6.08336	5.02828	0.13868	0.526166	0.826562	0.0227965	0.104641	9	6
pmb0672	Isovitexin-7-O-(6''-feruloyl)glucoside	Flavonoids	Flavonoid carbonoside	-	1.04811	5.79178e-05	6.81813	5.15606	0.263109	0.804795	0.756228	0.0385897	0.156087	9	6
Zmap009745	Ayanin (3',5-Dihydroxy-3,4',7-Trimethoxyflavone)	Flavonoids	Flavonoid	572-32-7	1.04312	5.61536e-05	4.43577	6.33112	0.344396	0.888948	1.42729	0.0776406	0.140409	9	6
mws0044	Dihydroquercetin(Taxifolin)	Flavonoids	Dihydroflavonol	480-18-2	1.04036	7.2005e-05	5.29595	4.88447	0.164227	0.0741274	0.922303	0.0310099	0.0151762	9	6
pmb0592	Chrysoeriol-7-O-rutinoside-5-O-glucoside	Flavonoids	Flavonoid	-	1.03934	7.5796e-05	7.38602	5.86111	0.129536	0.805304	0.793541	0.017538	0.137398	9	6
Jmgn004021	6-C-Glucosyl-2-Hydroxynaringenin	Flavonoids	Flavonoid	-	1.03338	7.53469e-05	5.3739	2.39673	0.199749	1.58341	0.445995	0.0371702	0.660654	9	6
Lmdp003509	Quercetin-3-O-xyloside (Reynoutrin)	Flavonoids	Flavonols	549-32-6	1.03262	0.00011974	6.19891	3.15944	0.153251	1.70891	0.509677	0.0247222	0.540889	9	6
HJN076	Pinocembrin-7-O-neohesperidoside	Flavonoids	Flavonoid	13241-31-1	1.02938	9.08924e-05	5.07464	4.01917	0.402433	0.277664	0.792011	0.0793028	0.0690847	9	6
mws0064	Eriodictyol (5,7,3',4'-Tetrahydroxyflavanone)	Flavonoids	Dihydroflavone	552-58-9	1.02793	8.06133e-05	5.21575	2.30248	0.439576	1.47919	0.441447	0.0842786	0.642436	9	6
pmp000003	Nepetin (5,7,3',4'-Tetrahydroxy-6-methoxyflavone)	Flavonoids	Flavonoid	520-11-6	1.02244	0.000132643	6.48631	5.62746	0.145829	0.455463	0.86759	0.0224826	0.0809358	9	6
Lmjp007790	5-Hydroxy-3,7,4'-trimethoxyflavone	Flavonoids	Flavonoid	-	1.01598	0.000134645	3.64216	5.677	0.248771	1.12289	1.55869	0.0683031	0.197797	9	6
mws0089	Kaempferol-7-O-glucoside*	Flavonoids	Flavonols	16290-07-6	1.01443	0.000203023	5.67986	4.7818	0.106158	0.521511	0.841886	0.0186902	0.109062	9	6
Smgp004575	Quercetin-5-O-β-D-glucoside	Flavonoids	Flavonoid	-	1.01393	0.00013642	6.46253	2.8358	0.177303	2.06929	0.438807	0.0274355	0.729704	9	6
Lmbn001162	Esculetin-7-O-glucoside	Lignans and Coumarins	Coumarins	-	1.23653	7.89233e-21	6.91	0.954243	0.127764	0	0.138096	0.0184898	0	9	6
Rfmb056	Medioresinol-4'-O-(6'''-acetyl)glucoside	Lignans and Coumarins	Lignans	-	1.23625	1.68994e-19	4.98875	0.954243	0.109584	0	0.191279	0.0219663	0	9	6
pmn001370	Pinoresinol-4,4'-O-di-O-glucoside	Lignans and Coumarins	Lignans	63902-38-5	1.2362	1.62677e-21	5.99943	0.954243	0.0958399	0	0.159056	0.0159748	0	9	6
pmn001369	1-Hydroxypineolin Diglucoside	Lignans and Coumarins	Lignans	-	1.23613	9.90489e-21	5.09921	0.954243	0.0904877	0	0.187136	0.0177454	0	9	6
Lmbp002962	Isofraxetin	Lignans and Coumarins	Coumarins	50656-75-2	1.23601	1.10974e-19	5.44729	0.954243	0.118148	0	0.175177	0.0216894	0	9	6
Hmjp002337	Isoscopoletin (6-Hydroxy-7-Methoxycoumarin)	Lignans and Coumarins	Coumarins	776-86-3	1.23599	9.31195e-24	6.94492	0.954243	0.0764843	0	0.137402	0.011013	0	9	6
Rfmb26201	Syringaresinol-4'-O-(6''-acetyl)glucoside	Lignans and Coumarins	Lignans	-	1.23582	3.42457e-18	6.16867	0.954243	0.178598	0	0.154692	0.0289525	0	9	6
Hmqn002118	7-Hydroxycoumarin	Lignans and Coumarins	Lignans	93-35-6	1.2357	2.7297e-23	6.19502	0.954243	0.0726832	0	0.154034	0.0117325	0	9	6
pmn001375	1-Hydroxypinoresinol-1-O-Glucoside	Lignans and Coumarins	Lignans	81495-71-8	1.23537	9.098e-19	5.4354	0.954243	0.138574	0	0.175561	0.0254947	0	9	6
Rfmb25702	Pinoresinol-4-O-(6''-acetyl)glucoside	Lignans and Coumarins	Lignans	-	1.23525	1.08918e-19	4.70417	0.954243	0.0984655	0	0.20285	0.0209315	0	9	6
mws0096	Piperitol	Lignans and Coumarins	Lignans	52151-92-5	1.23505	6.44126e-18	0.954243	4.49383	0	0.161006	4.70932	0	0.0358283	9	6
Hmbp002498	Scopoletin-7-O-xylosyl(1→6)glucoside	Lignans and Coumarins	Coumarins	-	1.23491	5.67293e-20	5.24491	0.954243	0.107143	0	0.181937	0.020428	0	9	6
Lmmn002274	Isolariciresinol-9'-O-glucoside	Lignans and Coumarins	Lignans	63358-12-3	1.23487	3.76292e-18	4.89125	0.954243	0.135829	0	0.195092	0.0277698	0	9	6
Cmpp003619	6,7-Dihydroxy-4-methylcoumarin	Lignans and Coumarins	Coumarins	529-84-0	1.23431	6.82968e-18	5.56428	0.954243	0.166531	0	0.171494	0.0299286	0	9	6
Lmgp003270	Scopoletin-7-O-glucuronide	Lignans and Coumarins	Coumarins	132752-65-9	1.23418	1.7542e-17	6.74272	0.954243	0.224885	0	0.141522	0.0333523	0	9	6
Zmln002252	Sideretin (5,7,8-Trihydroxy-6-methoxycoumarin)	Lignans and Coumarins	Coumarins	-	1.23415	1.75871e-15	4.84546	0.954243	0.215832	0	0.196935	0.0445432	0	9	6
Lmjp002764	Umckalin (7-hydroxy-5,6-dimethoxycoumarin)	Lignans and Coumarins	Coumarins	43053-62-9	1.23345	2.561e-15	4.97055	0.954243	0.229348	0	0.191979	0.0461414	0	9	6
Lmbn001181	Fraxetin-7,8-di-O-glucoside	Lignans and Coumarins	Coumarins	-	1.23319	1.29195e-16	0.954243	5.81619	0	0.278751	6.09508	0	0.0479268	9	6
pme2996	4-Hydroxycoumarin	Lignans and Coumarins	Coumarins	1076-38-6	1.20754	1.6278e-09	4.54306	6.2364	0.270757	0.0722542	1.37273	0.0595981	0.0115859	9	6
Zmhn001446	syringaresinol-4'-O-glucopyranosid	Lignans and Coumarins	Lignans	-	1.18635	9.6191e-09	6.52062	4.47203	0.214457	0.40773	0.685829	0.0328891	0.0911734	9	6
Lmqn001932	Syringaresinol-4'-O-glucoside	Lignans and Coumarins	Lignans	7374-79-0	1.14813	4.55805e-07	5.29341	1.46198	0.20675	1.24369	0.276188	0.039058	0.850691	9	6
mws1015	Esculin (6,7-DihydroxyCoumarin-6-glucoside)	Lignans and Coumarins	Coumarins	531-75-9	1.1125	9.20263e-06	6.9265	2.64824	0.122135	1.86078	0.382334	0.017633	0.702647	9	6
MWSmce024	Scopoletin-7-O-glucoside (Scopolin)	Lignans and Coumarins	Coumarins	531-44-2	1.11045	7.01748e-06	7.10563	3.1109	0.0860317	1.69555	0.437808	0.0121075	0.545035	9	6
pmn001492	Ayapin	Lignans and Coumarins	Coumarins	494-56-4	1.05614	9.4641e-05	6.27488	6.82142	0.161257	0.222098	1.0871	0.0256989	0.0325588	9	6
pme3140	6-Hydroxy-4-methylcoumarin	Lignans and Coumarins	Coumarins	2373-31-1	1.02468	0.000142119	4.68231	5.29879	0.256645	0.144624	1.13166	0.0548117	0.0272937	9	6
mws1668	Angelicin*	Lignans and Coumarins	Coumarins	523-50-2	1.01871	0.000152461	5.36617	4.68369	0.301461	0.108547	0.872818	0.056178	0.0231756	9	6
Cmbp005523	1,3-O-Dicaffeoylglycerol	Lipids	Glycerol ester	-	1.23626	5.56705e-27	0.954243	5.48539	0	0.041339	5.74842	0	0.00753619	9	6
[truncated: 363 more rows]

## Sheet: Table S5
Compound ID	Compounds	Class I	Class II	CAS	VIP Scores	p-value (higher vs. lower)	LogFC (higher vs. lower) normalized
[truncated: 345 more rows]
